# Supplementary material for: Prioritizing quantitative trait loci for root system architecture in tetraploid wheat
Source: J Exp Bot. 2016 Feb 13;67(4):1161–78. doi: 10.1093/jxb/erw039 (PMC4753857; doi:10.1093/jxb/erw039)
Supplement: Supplementary Data [file supp_erw039_supplementary_table_S4.xlsx]

## Sheet: ST4
Title: Prioritizing QTLs for root system architecture in tetraploid wheat
Authors: Marco Maccaferri*,1, Walid El-Feki1,2, Nazemi Ghasemali1,3, Silvio Salvi1, Maria Angela Canè M1, Chiara Colalongo1, Sandra Stefanelli1, Roberto Tuberosa1
1Department of Agricultural Sciences, University of Bologna, 40127 Bologna, Italy
2Department of Crop Sciences, Faculty of Agriculture, Alexandria University, 23714 Alexandria, Egypt
3Department of Agriculture, HajiAbad Branch, Islamic Azad University, 21100 HajiAbad, Iran
* To whom correspondence should be addressed: marco.maccaferri@unibo.it
Supplementary Table S4. Detailed results of genome-wide association tests for root system architecture (RSA) traits in the Unibo-DP durum panel.
Trait*	Chromosome	Most associated marker	Position	P value**	P value**	P	R2	R2	Significant SNP markers in significance interval	Significant DArT/SSR markers in significance interval	Significance Interval left	Significance Interval right	Allele	Effect	Effect	Allele count	Allele	Effect	Allele count
		(SNP/DArT/SSR)	(cM)			(-log10)		(%)	(no.)	(no.)	(cM)	(cM)	SNP base		(% mean)	(no.)	SNP base		(no.)
ARL	1A	tPt-1419	142.1	0.00162	**	2.79048	0.05916	5.916	9		139.6	144.6	A	-1.7019	-9.3511	19	T	0	150
ARL	1B	wPt-1876-1B	26.3	0.0046	**	2.33724	0.07174	7.174	37		23.9	28.7	1	0.69	3.79121	60	0	0	111
ARL	1B	IWB22074	89.7	0.00298	**	2.52578	0.0506	5.06	8		87.2	92.2	A	-2.6623	-14.628	10	G	0	170
ARL	2A	wPt-7026-2A	50.5	0.0036	**	2.4437	0.07512	7.512	0		48.1	52.9	1	0.63	3.46154	147	0	0	31
ARL	2A	tPt-6105	206.8	0.00743	**	2.12901	0.04501	4.501	2	tPt-2163-2A	204.3	209.3	A	0.95473	5.24577	71	T	0	92
ARL	2B	IWA1799	16.1	0.00017582	***	3.75493	0.08195	8.195	25		13.6	18.6	C	-2.0576	-11.3055	27	T	0	151
ARL	2B	IWB25893	63.1	0.00607	**	2.21681	0.04254	4.254	10	barc183-2B, wPt-0724-2B	60.6	65.6	A	-1.9474	-10.7	14	G	0	166
ARL	2B	IWB44545	146	0.00828	**	2.08197	0.04005	4.005	13		143.5	148.5	C	1.79659	9.87137	166	T	0	13
ARL	2B	wPt-4223-2B	160.3	7.3364e-05	****	4.13452	0.12998	12.998	3		157.9	162.7	1	-0.6	-3.2967	87	0	0	92
ARL	3A	wPt-1923-3A	32.9	0.00061731	***	3.2095	0.09965	9.965	0		30.5	35.3	1	0.55	3.02198	33	0	0	145
ARL	3A	IWB22720	119.5	0.00287	**	2.54212	0.05073	5.073	38		117	122	C	-1.9487	-10.7071	16	T	0	163
ARL	3B	IWB58249	1.1	0.00626	**	2.20343	0.04221	4.221	4		0	3.6	C	0.89479	4.91643	105	T	0	76
ARL	3B	IWB8755	4.7	0.00098855	***	3.005	0.06235	6.235	29		3.6	7.2	A	-2.4833	-13.6445	168	G	0	9
ARL	3B	IWB39782	16.7	0.00518	**	2.28567	0.04449	4.449	5		14.2	19.2	A	-1.939	-10.6538	169	G	0	10
ARL	3B	IWB73082	44.2	0.009	**	2.04576	0.03955	3.955	7		41.7	46.7	A	1.08936	5.98549	145	G	0	31
ARL	3B	IWB74874	133	0.00366	**	2.43652	0.04831	4.831	1		130.5	135.5	C	1.96816	10.8141	164	T	0	15
ARL	4B	IWB72527	21.3	0.00614	**	2.21183	0.04403	4.403	3		18.8	23.8	A	0.92803	5.09907	66	G	0	105
ARL	4B	IWB9610	37.7	0.00266	**	2.57512	0.05149	5.149	9		35.2	40.2	A	1.7433	9.57857	156	G	0	23
ARL	4B	IWB72259	115.2	0.00309	**	2.51004	0.05144	5.144	8		112.7	117.7	G	1.08837	5.98005	114	T	0	62
ARL	5A	IWA1630	58.1	0.00573	**	2.24185	0.04317	4.317	12		55.6	60.6	G	1.69638	9.32077	164	T	0	14
ARL	5A	IWB66282	119.4	0.00023856	***	3.6224	0.07865	7.865	13		116.9	121.9	A	1.42636	7.83714	42	C	0	134
ARL	5A	IWB74351	199.1	0.00309	**	2.51004	0.05105	5.105	16		196.6	201.6	A	-2.0244	-11.1231	11	C	0	167
ARL	6A	IWB74347	46.49	0.00425	**	2.37161	0.04634	4.634	3		43.99	48.99	C	-1.9553	-10.7434	10	T	0	169
ARL	6A	IWB72950	67.3	0.00038329	***	3.41647	0.07408	7.408	13		64.8	69.8	C	1.49186	8.19703	136	T	0	41
ARL	6B	IWB35019	4.7	0.00405	**	2.39254	0.05662	5.662	16		2.2	7.2	C	0.96096	5.28	72	T	0	102
ARL	6B	IWB39541	10.3	0.00146	**	2.83565	0.05846	5.846	4		7.8	12.8	C	-1.0509	-5.77418	108	T	0	71
ARL	6B	IWB30398	37.8	0.00606	**	2.21753	0.04413	4.413	23	wPt-0554-6B	35.3	40.3	G	-1.0439	-5.73571	45	T	0	129
ARL	6B	IWB6367	129.3	0.00715	**	2.14569	0.04169	4.169	6		126.8	131.8	A	1.25946	6.92011	23	C	0	150
ARL	7A	IWB55999	53.1	0.00331	**	2.48017	0.04918	4.918	6		50.6	55.6	C	-1.1241	-6.17637	50	T	0	127
ARL	7B	IWA8233	63.3	0.00465	**	2.33255	0.04652	4.652	12		60.8	65.8	A	1.67595	9.20852	160	G	0	14
ARL	7B	IWB64973	91.1	0.00763	**	2.11748	0.04086	4.086	17		88.6	93.6	G	1.41793	7.79082	151	T	0	27
iTGW	1A	wPt-4676	0.1	0.0027	**	2.56864	0.04898	4.898	3	wPt-4676-1A	0	2.6	A	2.48824	4.33189	62	T	0	116
iTGW	1B	IWB49253	35.7	0.00594	**	2.22621	0.04207	4.207	37		33.2	38.2	C	-2.3205	-4.03987	106	T	0	67
iTGW	1B	IWB63960	88.2	0.00876	**	2.0575	0.03699	3.699	10		85.7	90.7	A	2.54349	4.42808	150	G	0	29
iTGW	1B	wPt-5915	157.8	0.00939	**	2.02733	0.03872	3.872	11		155.3	160.3	A	2.25134	3.91946	46	T	0	167
iTGW	2A	IWB10949	112	1.1343e-05	****	4.94527	0.10886	10.886	48		109.5	114.5	C	6.20101	10.7956	166	T	0	13
iTGW	2A	IWB73790	204.3	0.00806	**	2.09366	0.04095	4.095	26		201.8	206.8	A	2.14813	3.73978	111	G	0	64
iTGW	2B	IWB35524	12.3	0.00479	**	2.31966	0.04447	4.447	20		9.8	14.8	C	-2.3188	-4.03691	121	T	0	53
iTGW	2B	IWB6098	131.2	0.00244	**	2.61261	0.04966	4.966	25		128.7	133.7	A	2.72588	4.74561	121	G	0	62
iTGW	2B	IWB67250	146.8	0.00674	**	2.17134	0.0404	4.04	32		144.3	149.3	C	2.22815	3.87909	73	T	0	99
iTGW	3A	IWB37079	19.6	0.00091636	***	3.03793	0.06024	6.024	1		17.1	22.1	C	-4.7453	-8.26132	21	T	0	159
iTGW	3A	IWB1051	92.8	0.00096473	***	3.01559	0.0617	6.17	1		90.3	95.3	C	-3.283	-5.71553	37	T	0	139
iTGW	3A	IWB41329	110.2	0.00151	**	2.82102	0.05624	5.624	52	wmc264-3A	107.7	112.7	C	2.59214	4.51278	68	T	0	110
iTGW	3B	IWA4800	7.8	0.00274	**	2.56225	0.0486	4.86	23		5.3	11.3	G	-3.6899	-6.42392	19	T	0	162
iTGW	3B	IWB7234	51.9	0.00128	**	2.89279	0.06188	6.188	12		49.4	54.4	C	2.45961	4.28205	78	T	0	91
iTGW	4A	wmc258-4A	98.3	0.00275	**	2.56067	0.05493	5.493	4		95.9	100.7	a3	-1.69	-2.9422	21	a4+a6	0	122
iTGW	4B	IWB27569	3.9	0.00325	**	2.48812	0.04935	4.935	9		1.4	6.4	C	3.21498	5.59711	144	T	0	27
iTGW	5A	gwm156-5A	81.7	0.00739	**	2.13136	0.05683	5.683	1		79.3	84.1	a2	1.7	2.95961	25	a1+a3	0	144
iTGW	5A	IWB47106	185.7	0.00352	**	2.45346	0.04889	4.889	4		183.2	188.2	A	-2.6086	-4.54143	43	G	0	131
iTGW	5B	IWB71624	165.2	0.00724	**	2.14026	0.0422	4.22	14		162.7	167.7	A	-2.0569	-3.58095	107	G	0	68
iTGW	6A	IWB23519	0.9	0.00084364	***	3.07384	0.06159	6.159	1		0	3.4	A	5.67703	9.88341	170	G	0	9
iTGW	6A	IWB63696	5.9	0.00091557	***	3.03831	0.06314	6.314	62		3.4	8.4	G	-2.5	-4.35237	101	T	0	76
iTGW	6A	IWB44292	8.7	0.00265	**	2.57675	0.05007	5.007	9		6.2	11.2	A	2.43245	4.23477	63	G	0	113
iTGW	6A	IWB24306	121.6	0.00683	**	2.16558	0.04081	4.081	24	cfa2114-6A, gwm427	119.1	124.1	A	-2.0339	-3.54091	86	G	0	90
iTGW	6B	IWB3282	7.2	0.00226	**	2.64589	0.05184	5.184	22		4.7	9.7	A	3.43378	5.97803	147	G	0	28
iTGW	6B	IWB71329	13.1	0.00575	**	2.24033	0.04256	4.256	4	wPt-2714-6B	10.6	15.6	A	2.44411	4.25507	109	G	0	68
iTGW	6B	IWB7935	28.3	0.00297	**	2.52724	0.0483	4.83	3	wPt-5673-6B	25.8	30.8	C	-3.2503	-5.6586	22	T	0	158
iTGW	6B	IWB46959	36	0.00321	**	2.49349	0.0533	5.33	24		33.5	38.5	A	2.32354	4.04516	99	G	0	75
iTGW	6B	IWB70077	55.9	0.00602	**	2.2204	0.04303	4.303	10		53.4	58.4	A	2.18587	3.80548	69	G	0	108
iTGW	7A	IWB68705	157.3	0.00773	**	2.11182	0.03987	3.987	13		154.8	159.8	C	2.38392	4.15028	110	T	0	64
iTGW	7B	IWB60028	0.1	0.00894	**	2.04866	0.03825	3.825	20		0	2.6	C	-2.1877	-3.80867	59	T	0	116
iTGW	7B	IWB47535	94.2	0.00433	**	2.36351	0.04894	4.894	39		91.7	96.7	C	-2.4459	-4.25818	97	T	0	72
PRL	1B	IWB51732	27.2	0.00199	**	2.70115	0.05681	5.681	34		24.7	29.7	C	1.78312	8.45081	43	T	0	127
PRL	1B	IWB22074	89.7	0.00853	**	2.06905	0.03865	3.865	7	wPt-8280-1B	87.2	92.2	A	0.08731	0.413791	10	G	0	170
PRL	1B	IWA724	152.5	0.00571	**	2.24336	0.04251	4.251	20		150	155	C	-1.6018	-7.59147	124	T	0	55
PRL	2A	IWB27083	107.7	0.00862	**	2.06449	0.03941	3.941	13		105.2	110.2	A	-1.7139	-8.12275	53	G	0	122
PRL	2A	tPt-6105	206.8	0.0002394	***	3.62088	0.08629	8.629	16	tPt-2163-2A, wPt-4861-2A, wPt-5887-2A, tPt-6105-2A	204.3	209.3	A	1.96948	9.33403	71	T	0	92
PRL	2B	wPt-9958	11.3	0.0049	**	2.3098	0.04698	4.698	4	wmc661	8.8	13.8	A	-2.1265	-10.0782	30	T	0	145
PRL	2B	barc183-2B	59.3	0.00971	**	2.01278	0.06021	6.021	4	wPt-0724-2B	56.9	61.7	a2	-2.7	-12.7962	20	a1+a3	0	156
PRL	2B	IWB54597	170	0.00129	**	2.88941	0.0612	6.12	8	wPt-4223-2B	167.5	172.5	A	-2.4809	-11.7578	25	G	0	146
PRL	3A	wPt-3348-3A	32.9	0.00222	**	2.65365	0.08005	8.005	0	wPt-1923-3A	30.5	35.3	1	0.6	2.8436	33	0	0	143
PRL	3A	IWB67124	122.3	0.00056782	***	3.24579	0.06687	6.687	43		119.8	124.8	A	-2.4796	-11.7517	37	G	0	143
PRL	3B	IWB62613	5.9	0.00030721	***	3.51256	0.07417	7.417	35		3.4	8.4	C	-3.68	-17.4408	165	T	0	11
PRL	3B	wmc505-3B	63.3	0.00361	**	2.44249	0.07349	7.349	0		60.9	65.7	a4	1.2	5.6872	66	a3	0	90
PRL	3B	IWB74874	133	0.00353	**	2.45223	0.04748	4.748	1		130.5	135.5	C	2.93971	13.9323	164	T	0	15
PRL	4A	IWA402	63.8	0.00574	**	2.24109	0.04408	4.408	16		61.3	66.3	C	-0.034223	-0.162194	46	T	0	128
PRL	4A	IWB46819	104.2	0.00875	**	2.05799	0.03889	3.889	3		101.8	106.6	A	-0.5	-2.36967	42	G	0	132
PRL	4A	IWB26429	118.5	0.00229	**	2.64016	0.05201	5.201	5		116	121	A	-2.1883	-10.3711	26	G	0	154
PRL	4A	IWB26405	129.9	0.0056	**	2.25181	0.07868	7.868	22		127.4	132.4	A	2.25345	10.6799	162	G	0	18
PRL	4A	wPt-2331-4A	157.7	0.00132	**	2.87943	0.08714	8.714	2	wPt-6502-4A	155.3	160.1	1	1.1	5.21327	93	0	0	82
PRL	4B	IWB22425	0.3	0.00325	**	2.48812	0.04983	4.983	5		0	2.8	A	2.23422	10.5887	144	G	0	27
PRL	4B	IWB55304	3.9	0.00234	**	2.63078	0.05311	5.311	14		2.8	6.4	C	2.11914	10.0433	143	T	0	29
PRL	4B	barc193-4B	22.5	0.00672	**	2.17263	0.06513	6.513	2		20.1	24.9	a2	0.22	1.04265	34	a4+a5	0	108
PRL	4B	IWB72259	115.2	0.00069526	***	3.15785	0.06633	6.633	7		112.7	117.7	G	0.01908	0.0904265	114	T	0	62
PRL	5A	IWB66282	119.4	0.00664	**	2.17783	0.04165	4.165	7		116.9	121.9	A	1.55379	7.36393	42	C	0	134
PRL	5A	IWB13571	199.1	0.00522	**	2.28233	0.04419	4.419	15		196.6	201.6	A	-2.8518	-13.5156	11	G	0	166
PRL	6A	wPt-9075-6A	0.9	0.00128	**	2.89279	0.08752	8.752	3	wPt-4016-6A	0	3.3	A	2.4	11.3744	48	C	0	132
PRL	6A	IWB72950	67.3	4.4266e-05	****	4.35393	0.09679	9.679	67		64.8	69.8	C	2.56848	12.1729	136	T	0	41
PRL	6B	IWB37165	146	0.00916	**	2.0381	0.03817	3.817	9		143.5	148.5	A	2.03125	9.62678	24	G	0	152
PRL	7A	IWB6927	75.2	0.00574	**	2.24109	0.05173	5.173	4		72.7	77.7	G	1.83815	8.71161	30	T	0	145
PRL	7A	IWB13292	113.6	0.00885	**	2.05306	0.03898	3.898	16		111.1	116.1	A	-1.7745	-8.40995	149	G	0	28
PRL	7B	IWA8233	63.3	0.00076264	***	3.11768	0.06524	6.524	12		60.8	65.8	A	2.98085	14.1273	160	G	0	14
PRL	7B	IWB42933	171.5	0.00254	**	2.59517	0.05343	5.343	29		169	174	A	2.98085	14.1273	160	G	0	14
RGA	1B	IWA7700	65	0.00612	**	2.21325	0.04546	4.546	18		62.5	67.5	C	7.15819	7.15819	60	T	0	108
RGA	2A	IWB16988	9.9	0.00409	**	2.38828	0.04726	4.726	6		7.4	12.4	C	7.71545	7.71545	40	T	0	141
RGA	2A	IWA1597	99	0.00982	**	2.00789	0.03946	3.946	20		96.5	101.5	C	10.7843	10.7843	26	T	0	153
RGA	2A	IWB20424	210.8	0.00074924	***	3.12538	0.07458	7.458	67	wPt-5887-2A, tPt-6105-2A	208.3	213.3	A	9.487	9.487	127	G	0	40
RGA	2B	IWB73449	72	0.00139	**	2.85699	0.06181	6.181	36		69.5	74.5	A	8.22953	8.22953	55	G	0	117
RGA	3A	IWB70610	173.1	0.0021	**	2.67778	0.05458	5.458	8	tPt-6376-3A	170.6	175.6	A	-6.9317	-6.9317	94	G	0	85
RGA	3B	wmc43-3B	39	0.00701	**	2.15428	0.05629	5.629	2		36.6	41.4	a2	7.3	7.3	73	a1+a4	0	93
RGA	4A	wPt-0538	156.16	0.00848	**	2.0716	0.04085	4.085	8		153.66	158.66	A	-12.515	-12.515	161	T	0	12
RGA	4B	IWB73831	35.2	0.005	**	2.30103	0.046	4.6	6		32.7	37.7	C	-6.7426	-6.7426	86	T	0	86
RGA	4B	IWB69501	46.6	0.00982	**	2.00789	0.03812	3.812	15		44.1	49.1	C	-8.5772	-8.5772	153	T	0	25
RGA	5B	IWB24957	49.23	0.00489	**	2.31069	0.04585	4.585	3		46.73	51.73	C	15.0008	15.0008	167	T	0	12
RGA	6A	IWB50963	72.4	0.00288	**	2.54061	0.05245	5.245	27		69.9	74.9	A	-11.934	-11.934	159	G	0	17
RGA	6A	IWB71119	122.4	0.00011631	***	3.93438	0.08781	8.781	43	cfa2114-6A, wmc580-6A, gwm427-6A	119.9	124.9	A	-10.588	-10.588	114	G	0	62
RGA	6B	IWB62692	22.1	0.00401	**	2.39686	0.04756	4.756	16		19.6	24.6	A	6.78959	6.78959	127	G	0	51
RGA	6B	IWB13062	145.3	0.00569	**	2.24489	0.04529	4.529	9	gwm1486-6B	142.8	147.8	A	-7.0098	-7.0098	72	G	0	99
RGA	7A	wPt-9207-7A	13.4	0.00306	**	2.51428	0.06599	6.599	13		11	15.8	1	-4.3	-4.3	122	0	0	55
RGA	7A	IWA2752	130.5	0.0005902	***	3.229	0.07026	7.026	21		128	133.2	C	11.8457	11.8457	155	T	0	24
RGA	7A	IWB56095	147.4	0.00306	**	2.51428	0.05297	5.297	5		144.9	149.9	C	-7.1641	-7.1641	84	T	0	88
RGA	7A	IWB3169	180.3	0.00046451	***	3.333	0.07197	7.197	27		177.8	182.8	C	10.3638	10.3638	145	T	0	31
RGA	7B	IWB371	177.2	0.00345	**	2.46218	0.05056	5.056	13		174.7	179.7	A	12.8358	12.8358	19	G	0	159
SL	1A	wPt-0497	142.1	0.00338	**	2.47108	0.05662	5.662	5		139.6	144.6	A	-0.8603	-8.86907	18	T	0	148
SL	1B	IWB72109	14.5	0.0089	**	2.05061	0.04347	4.347	4		12	17	C	0.64407	6.6399	109	T	0	60
SL	1B	IWB9029	21.8	0.0093	**	2.03152	0.03876	3.876	6		19.3	24.3	A	0.62708	6.46474	127	G	0	49
SL	2A	IWB70113	0.1	0.00857	**	2.06702	0.03958	3.958	23		0	2.6	A	0.57704	5.94887	47	G	0	128
SL	2A	IWB44999	150.4	0.00464	**	2.33348	0.04613	4.613	3		147.9	152.9	A	1.13843	11.7364	10	G	0	165
SL	2B	IWB7407	6.6	0.00711	**	2.14813	0.04489	4.489	3		4.1	9.1	C	0.89314	9.20763	14	T	0	162
SL	2B	IWB14305	17.7	0.00483	**	2.31605	0.04483	4.483	15		15.2	20.2	A	0.86874	8.95608	153	G	0	25
SL	3A	IWB52090	160.5	0.00457	**	2.34008	0.0455	4.55	8		158	163	C	0.69767	7.19247	34	T	0	141
SL	3B	IWB11317	6	0.0091	**	2.04096	0.03835	3.835	18		3.5	8.5	C	0.94298	9.72144	12	T	0	165
SL	4A	IWB43503	41.3	0.0041	**	2.38722	0.04635	4.635	3		38.8	43.8	C	1.11561	11.5011	10	T	0	170
SL	4A	IWB74163	134.6	0.00607	**	2.21681	0.04235	4.235	24		132.1	137.1	G	-0.80717	-8.32134	22	T	0	157
SL	4B	IWB23940	34.4	0.00664	**	2.17783	0.04265	4.265	9		31.9	36.9	C	-0.66206	-6.82536	33	T	0	144
SL	5A	IWB57148	91.4	0.0088	**	2.05552	0.04611	4.611	6		88.9	93.9	A	0.55921	5.76505	84	G	0	83
SL	5B	wPt-5514-5B	66.8	0.00547	**	2.26201	0.08375	8.375	12		64.4	69.2	1	0.52	5.36082	76	0	0	90
SL	5B	IWB7206	129.7	0.00614	**	2.21183	0.04363	4.363	1		127.2	132.2	C	-0.59196	-6.10268	102	T	0	70
SL	5B	IWB49321	193.4	0.00374	**	2.42713	0.05178	5.178	24		190.9	195.9	A	0.59629	6.14732	120	G	0	45
SL	6A	IWA1671	72.4	0.00855	**	2.06803	0.03883	3.883	13		69.9	74.9	G	-0.88669	-9.14113	18	T	0	160
SL	6B	IWB5019	34.8	0.00243	**	2.61439	0.0537	5.37	6		32.3	37.3	C	-1.0879	-11.2155	149	T	0	24
SL	6B	IWB27763	135.2	0.00562	**	2.25026	0.04576	4.576	12		132.7	137.7	C	-1.0053	-10.3639	11	T	0	154
SL	6B	IWB12596	153.1	0.00179	**	2.74715	0.05643	5.643	9		150.6	155.6	A	-1.1311	-11.6608	11	G	0	166
SL	7A	IWB34651	99.5	0.00416	**	2.38091	0.05174	5.174	36		97	102	C	-0.80994	-8.3499	20	T	0	157
SL	7A	IWA7046	159.2	0.00067416	***	3.17124	0.06554	6.554	5		156.7	161.7	A	1.14913	11.8467	26	G	0	153
SL	7B	IWB63652	91.1	0.00705	**	2.15181	0.04106	4.106	2	gwm333-7B	88.6	93.6	C	0.78603	8.1034	150	T	0	28
TRL	1A	gwm164-1A	37	0.00885	**	2.05306	0.05393	5.393	3		34.6	39.4	a4	10.21	105.258	126	a5	0	29
TRL	1A	tPt-1419	142.1	0.00497	**	2.30364	0.04688	4.688	7		139.6	144.6	A	-8.4949	-87.5763	19	T	0	150
TRL	1B	wPt-3753-1B	14.7	0.00573	**	2.24185	0.05904	5.904	13	wPt-6592-1B	6	17	1	-4.5	-46.3918	67	0	0	108
TRL	1B	IWB73132	139	0.0043	**	2.36653	0.04988	4.988	6		136.5	141.5	C	-7.1329	-73.5351	42	T	0	132
TRL	1B	IWA724	152.5	0.0037	**	2.4318	0.04852	4.852	13		150	155	C	-6.6718	-68.7814	124	T	0	55
TRL	2A	wPt-7026-2A	50.5	0.00683	**	2.16558	0.05697	5.697	6		48.1	52.9	1	-1.9	-19.5876	147	0	0	31
TRL	2A	IWB71845	107.7	0.0023	**	2.63827	0.054	5.4	29	gwm1045-2A	105.2	110.2	C	-8.1255	-83.768	54	T	0	122
TRL	2A	IWB46290	207.1	0.00666	**	2.17653	0.05794	5.794	8	tPt-2163-2A	204.6	209.6	A	5.93891	61.2259	58	G	0	112
TRL	2B	IWA1799	16.1	0.00077572	***	3.1103	0.06787	6.787	24		13.6	18.6	C	-11.008	-113.485	27	T	0	15
TRL	2B	barc183-2B	59.3	0.00607	**	2.21681	0.05836	5.836	4	wPt-0724-2B	56.9	61.7	a3	3.2	32.9897	71	a1+a2	0	105
TRL	2B	IWB2073	145.8	0.00893	**	2.04915	0.04127	4.127	14		143.3	148.3	C	9.90977	102.163	162	G	0	146
TRL	2B	wPt-4223-2B	160.3	3.1256e-05	****	4.50507	0.12231	12.231	18		158.5	172.5	A	-9.2816	-95.6866	25	G	0	114
TRL	3A	wPt-1923-3A	32.9	0.00014655	***	3.83401	0.10316	10.316	0		30.5	35.3	1	4.2	43.299	33	0	0	145
TRL	3A	IWB70503	107.6	0.00744	**	2.12843	0.04118	4.118	40		105.1	110.1	A	-6.2944	-64.8907	62	T	0	163
TRL	3A	IWB35794	115.75	0.00639	**	2.1945	0.04261	4.261	4		113.25	118.25	C	-10.668	-109.979	16	G	0	143
TRL	3A	IWB67124	122.3	0.00494	**	2.30627	0.04531	4.531	34		119.8	124.8	A	-8.1099	-83.6072	37	G	0	13
TRL	3B	IWB57531	7.1	0.00963	**	2.01637	0.03837	3.837	23		4.6	9.6	A	-9.7098	-100.101	166	C	0	63
TRL	3B	wPt-0668-3B	202.1	0.00937	**	2.02826	0.05327	5.327	0		199.7	204.5	1	-3.5	-36.0825	114	0	0	62
TRL	4A	IWB46373	20.9	0.00654	**	2.18442	0.04339	4.339	4		18.4	23.4	A	5.71947	58.9636	112	G	0	154
TRL	4A	IWB26429	118.5	0.00294	**	2.53165	0.05085	5.085	4		116	121	A	-8.5611	-88.2588	26	G	0	23
TRL	4A	wPt-2331-4A	157.7	0.00237	**	2.62525	0.0695	6.95	10		155.3	160.1	1	2.6	26.8041	93	0	0	82
TRL	4B	IWB8985	37.4	0.00358	**	2.44612	0.04918	4.918	2		34.9	39.9	A	10.3873	107.085	153	G	0	147
TRL	5A	IWA7361	14.3	0.00186	**	2.73049	0.05839	5.839	3		11.8	16.8	A	-8.5662	-88.3113	27	C	0	134
TRL	5A	IWB66282	119.4	0.00076168	***	3.11823	0.06617	6.617	8		116.9	121.9	A	7.67421	79.1156	42	T	0	157
TRL	5B	wPt-5604	117.9	0.0079	**	2.10237	0.04128	4.128	2		115.4	120.4	A	-9.6104	-99.0763	16	T	0	41
TRL	6A	IWB72950	67.3	0.00080662	***	3.09333	0.06652	6.652	70		64.8	69.8	C	8.31685	85.7407	136	T	0	102
TRL	6A	wPt-4663-6A	125	0.00323	**	2.4908	0.06583	6.583	6		122.6	127.4	1	-2.6	-26.8041	70	0	0	107
TRL	6B	IWB35019	4.7	0.0073	**	2.13668	0.05198	5.198	9		2.2	7.2	C	5.3425	55.0773	72	T	0	41
TRL	6B	wPt-2714	11.5	0.00214	**	2.66959	0.07639	7.639	3	wPt-7343-6B	9	14	A	-7.1543	-73.7557	45	T	0	123
TRL	6B	IWA5055	57.1	0.00938	**	2.0278	0.03954	3.954	57		54.7	59.5	A	6.2	63.9175	50	C	0	118
TRL	6B	IWB42209	69.3	0.00613	**	2.21254	0.04314	4.314	13		66.8	71.8	C	7.50222	77.3425	140	T	0	38
TRL	7A	IWB71703	132	0.00781	**	2.10735	0.04137	4.137	9		129.5	134.5	C	8.15027	84.0234	155	T	0	24
TRN	1A	IWB4497	9.8	0.00286	**	2.54363	0.0512	5.12	13		7.3	12.3	A	-0.17679	-3.41293	67	G	0	108
TRN	1B	wPt-3753-1B	14.7	2.7736e-05	****	4.55696	0.12268	12.268	0	wPt-5347-1B, wPt-6592-1B			1	-0.16	-3.0888	67	0	0	108
TRN	1B	IWB6865	62.2	0.00792	**	2.10127	0.04576	4.576	9		59.7	64.7	C	-0.24664	-4.76139	159	T	0	15
TRN	1B	wPt-8280-1B	82.9	0.00836	**	2.07779	0.0541	5.41	0		80.5	85.3	1	0.4	7.72201	84	0	0	91
TRN	1B	IWB1341	156.3	0.00688	**	2.16241	0.0412	4.12	6		153.8	158.8	G	-0.2384	-4.60232	165	T	0	15
TRN	2A	IWB5321	98.2	0.00304	**	2.51713	0.0524	5.24	41		95.7	100.7	A	0.30896	5.96448	25	G	0	154
TRN	2A	IWB46290	207.1	0.00757	**	2.1209	0.05099	5.099	6		204.6	209.6	A	0.16058	3.1	58	G	0	112
TRN	2B	gwm148-2B	65	0.00961	**	2.01728	0.05249	5.249	0		62.6	67.4	a4	0.1	1.9305	19	a2+a5	0	151
TRN	2B	IWA1821	156.6	0.00432	**	2.36452	0.04903	4.903	20	wmc332	154.1	159.1	C	0.18076	3.48958	46	T	0	131
TRN	3A	wPt-1923-3A	32.9	0.0007056	***	3.15144	0.08325	8.325	0		30.5	35.3	1	0.2	3.861	33	0	0	145
TRN	3A	IWA3772	83.5	0.00199	**	2.70115	0.05586	5.586	48		81	86	A	0.23092	4.45792	37	G	0	139
TRN	3B	IWB39127	27.1	0.00105	**	2.97881	0.06761	6.761	11		24.6	29.6	A	-0.27584	-5.3251	143	C	0	36
TRN	3B	IWB71842	166.4	0.00664	**	2.17783	0.04219	4.219	1		163.9	168.9	C	0.16844	3.25174	79	T	0	97
TRN	4A	IWB59205	107.1	0.00711	**	2.14813	0.04194	4.194	5		104.6	109.6	A	0.15633	3.01795	132	C	0	43
TRN	4A	IWB9999	134.4	0.00616	**	2.21042	0.04271	4.271	12		131.9	136.9	C	0.24666	4.76178	159	T	0	20
TRN	4A	wPt-2331-4A	157.7	0.00699	**	2.15552	0.07438	7.438	6	wPt-7821-4A	155.3	160.1	1	0.2	3.861	82	0	0	93
TRN	4B	IWB74226	2.8	0.00282	**	2.54975	0.05337	5.337	12		0.3	5.3	A	0.31857	6.15	168	G	0	10
TRN	4B	IWB28293	10	0.00864	**	2.06349	0.0422	4.22	10		7.5	12.5	A	0.14713	2.84035	73	G	0	97
TRN	4B	IWB6060	15.5	0.00571	**	2.24336	0.04818	4.818	1		13	18	A	0.22121	4.27046	29	G	0	146
TRN	4B	gwm495-4B	62.4	0.00505	**	2.29671	0.05999	5.999	1		60	64.8	a4	0.31	5.98456	18	a1+a2+a3+a5	0	121
TRN	5A	IWA4805	147.4	0.00876	**	2.0575	0.03903	3.903	15		144.9	149.9	G	-0.34435	-6.64768	15	T	0	163
TRN	5A	IWB26672	176.78	0.00853	**	2.06905	0.04154	4.154	12		174.28	179.28	C	-0.14492	-2.79768	86	T	0	78
TRN	5B	IWA3457	7.7	0.00816	**	2.08831	0.04315	4.315	7		5.2	10.2	A	-0.18904	-3.64942	137	G	0	36
TRN	5B	IWA5279	52.8	0.00396	**	2.4023	0.05648	5.648	24		50.3	55.3	A	0.17296	3.339	92	G	0	82
TRN	5B	IWA6721	102.4	0.00828	**	2.08197	0.04028	4.028	14		99.9	104.9	C	-0.17388	-3.35676	47	T	0	128
TRN	5B	IWB60703	192.7	0.00969	**	2.01368	0.0383	3.83	7		190.2	195.2	C	-0.13494	-2.60502	74	T	0	103
TRN	6A	IWB6691	58.4	0.00158	**	2.80134	0.05884	5.884	15		55.9	60.9	G	-0.27769	-5.36081	40	T	0	137
TRN	6B	wPt-6916	21.4	0.00073475	***	3.13386	0.07082	7.082	1	wPt-2714-6B, wPt-0470-6B	18.9	23.9	A	-0.32295	-6.23456	13	T	0	147
TRN	6B	wPt-0554-6B	35	0.00011377	***	3.94397	0.10531	10.531	15	wPt-0470-6B	32.6	37.4	1	-0.15	-2.89575	55	0	0	121
TRN	6B	IWB63387	55.9	0.00849	**	2.07109	0.03904	3.904	24	wPt-0052-6B	53.4	58.4	A	-0.15489	-2.99015	88	G	0	90
TRN	6B	IWB464	155.9	0.00207	**	2.68403	0.05675	5.675	15	wPt-1761-6B	153.4	158.4	C	-0.27085	-5.22876	17	T	0	161
TRN	7A	IWA7651	135.9	0.00688	**	2.16241	0.04613	4.613	31		133.4	138.4	A	0.20025	3.86583	144	G	0	31
TRN	7B	IWB55563	29.9	0.00451	**	2.34582	0.04608	4.608	17		27.4	32.4	C	0.15149	2.92452	80	T	0	94
*	Trait acronyms:	ARL, average root length; iTGW: grain weight of seeds used in the root experiment expressed as thousand grain weight; PRL: primary root length; RGA, root growth angle; SL, shoot length; TRL, total root length; TRN, total root number
**	Significance thresholds:	marker-wise P 0.01 **		marker-wise P 0.001 ***			experiment-wise P 0.05 (marker-wise P 0.0001) ****
