# Supplementary material for: Prioritizing quantitative trait loci for root system architecture in tetraploid wheat
Source: J Exp Bot. 2016 Feb 13;67(4):1161–78. doi: 10.1093/jxb/erw039 (PMC4753857; doi:10.1093/jxb/erw039)
Supplement: Supplementary Data [file supp_erw039_supplementary_table_S5_S6.xlsx]

## Sheet: ST5
Title: Prioritizing QTLs for root system architecture in tetraploid wheat
Authors: Marco Maccaferri*,1, Walid El-Feki1,2, Nazemi Ghasemali1,3, Silvio Salvi1, Maria Angela Canè M1, Chiara Colalongo1, Sandra Stefanelli1, Roberto Tuberosa1
1Department of Agricultural Sciences, University of Bologna, 40127 Bologna, Italy
2Department of Crop Sciences, Faculty of Agriculture, Alexandria University, 23714 Alexandria, Egypt
3Department of Agriculture, HajiAbad Branch, Islamic Azad University, 21100 HajiAbad, Iran
* To whom correspondence should be addressed: marco.maccaferri@unibo.it
Supplementary Table S5. Allelic distribution for root growth angle (RGA) QTL-tagging SNPs in the Unibo-DP durum panel subgroups as defined by population structure analysis. Accessions are listed by RGA.
Only QTLs significant in the durum panel are reported. QTL-tagging SNPs are sorted for QTL relevance (R2 value). The SNP allele contributing the narrow angle effect is reported in green background while the allele for the open root growth angle is reported in red
Accessions are listed based on Root growth angle phenotype (from narrow to shallow)
										Root growth angle QTL-tagging markers
<Trait>	Accession name	Main Subgroup	S1	S2	S3	S4	S5	SRAgr	rs#	IWB71119	IWB20424	IWB3169	IWA2752	IWB73449	IWB70610	IWB56095	IWB50963	IWB371	IWB62692	IWB16988	IWB73831	IWB24957	IWB13062	wPt-0538	IWA7700	IWA1597	IWB69501	IWB13830
			ICARDA germplasm for dryland areas	ICARDA germplasm for temperate areas	Italian and early '70 CIMMYT germplasm	CIMMYT germplasm (late '70-early '80)	CIMMYT germplasm (late '80-early '90)		alleles	A/G	A/G	C/T	C/T	G/A	A/G	T/C	A/G	G/A	A/G	T/C	C/T	C/T	G/A	A/T	T/C	T/C	C/T	A/G
									chrom	chr6A	chr2A	chr7A	chr7A	chr2B	chr3A	chr7A	chr6A	chr7B	chr6B	chr2A	chr4B	chr5B	chr6B	chr4A	chr1B	chr2A	chr4B	chr2B
									cM	122.4	210.8	180.3	130.5	72	173.1	147.4	72.4	177.2	22.1	9.9	35.2	49.23	145.3	156.16	65	99	46.6	176
									R2(%)	8.78	7.45	7.2	7.03	6.18	5.46	5.29	5.24	5.06	4.76	4.73	4.6	4.59	4.53	4.18	4.15	3.9	3.81	2.4
									Allelelic Effect	10.6°	9.5°	10.4°	11.8°	8.2°	6.9°	7.2°	11.9°	12.8°	6.8°	7.7°	6.7°	15.0°	7.0°	12.5°	7.2°	10.8°	8.6°	4.7°
DP127	RADIOSO	2	0.029	0.787	0.14	0.032	0.012	66.3		AA	GG	TT	TT	AA	GG	CC	AA	GG	GG	TT	TT	TT	AA	1	TT	TT	TT	AA
DP069	OMBAR	4	0.352	0.049	0.015	0.489	0.096	67		AA	NN	TT	NN	GG	AA	NN	AA	GG	AA	TT	CC	CC	AA	1	TT	TT	CC	GG
DP045	SULA	5	0.01	0.018	0.035	0.327	0.609	68.5		AA	GG	CC	CC	GG	AA	CC	AA	GG	GG	TT	CC	CC	AA	1	TT	CC	CC	GG
DP173	OUASLAHN-1	2	0.015	0.444	0.158	0.292	0.09	70.7		AA	GG	CC	CC	GG	AA	TT	AA	GG	AA	TT	CC	CC	AA	NN	TT	TT	CC	AA
DP142	GUEROU_1	4	0.008	0.292	0.023	0.64	0.037	70.8		AA	GG	CC	CC	GG	AA	CC	AA	GG	GG	CC	TT	CC	AA	1	TT	TT	CC	GG
DP135	CHABHA-88	4	0.024	0.101	0.01	0.839	0.026	71.2		AA	AA	TT	CC	GG	AA	TT	AA	GG	AA	TT	TT	CC	GG	1	TT	TT	CC	GG
DP177	RAZZAK	4	0.02	0.233	0.013	0.635	0.1	71.9		AA	AA	TT	TT	AA	AA	CC	AA	GG	AA	TT	TT	CC	AA	1	TT	TT	CC	GG
DP122	AMMAR-1	4	0.01	0.044	0.093	0.84	0.013	75.1		AA	AA	CC	CC	AA	AA	TT	AA	GG	AA	TT	CC	CC	GG	1	TT	TT	CC	GG
DP139	GEROMTEL-1	2	0.023	0.521	0.029	0.386	0.041	75.4		AA	GG	CC	TT	GG	AA	CC	AA	GG	GG	TT	CC	CC	AA	1	TT	TT	CC	AA
DP146	OSL_1/4/BUC/CHRC//PRL/3/PVN/5/HEL/3/YAV/CORM//SHWA	2	0.007	0.847	0.011	0.09	0.045	75.4		AA	GG	CC	CC	GG	AA	CC	AA	GG	GG	TT	CC	TT	AA	1	TT	TT	CC	AA
DP003	CLAUDIO	2	0.009	0.36	0.26	0.149	0.222	76.6		AA	AA	CC	CC	GG	AA	CC	NN	GG	AA	TT	CC	CC	GG	1	NN	TT	CC	GG
DP013	DUKEM/3/RUFF/FGO//YAV79	2	0.027	0.448	0.064	0.331	0.13	76.6		AA	AA	CC	CC	GG	GG	CC	AA	GG	AA	TT	TT	CC	AA	1	TT	TT	CC	GG
DP255	CHEN_1/TEZ/3/GUIL//CIT71/CII/4/SORA/PLATA_12/5/STOT//ALTAR 84/ALD	5	0.008	0.017	0.008	0.024	0.944	77		AA	NN	CC	CC	GG	AA	CC	AA	GG	GG	TT	CC	CC	AA	1	TT	TT	CC	GG
DP113	VALBELICE	2	0.261	0.591	0.133	0.01	0.006	78.3		GG	GG	TT	CC	GG	GG	TT	AA	GG	AA	TT	CC	TT	AA	1	CC	TT	CC	AA
DP157	LOUKOS_1	4	0.022	0.055	0.018	0.872	0.033	78.3		AA	AA	CC	CC	GG	AA	CC	AA	GG	GG	CC	TT	CC	AA	1	TT	TT	CC	GG
DP151	KABIR 1	2	0.028	0.489	0.204	0.261	0.018	79.8		AA	AA	TT	CC	AA	AA	CC	AA	GG	GG	TT	CC	CC	AA	1	CC	TT	CC	GG
DP179	SAJUR	3	0.022	0.158	0.365	0.259	0.196	80.2		AA	AA	CC	TT	GG	AA	CC	AA	GG	AA	CC	CC	CC	GG	1	TT	TT	CC	AA
DP106	PLATANI	3	0.389	0.019	0.561	0.009	0.021	81.5		AA	GG	CC	TT	GG	GG	CC	AA	AA	GG	TT	CC	CC	AA	1	CC	TT	CC	GG
DP030	ARTENA	2	0.014	0.92	0.026	0.014	0.026	81.7		AA	GG	CC	CC	GG	AA	NN	AA	GG	AA	TT	CC	NN	GG	1	CC	TT	CC	AA
DP150	JORDAN	2	0.022	0.825	0.052	0.09	0.011	81.9		AA	NN	TT	CC	GG	AA	TT	AA	GG	GG	TT	NN	CC	AA	1	NN	TT	CC	AA
DP184	TERBOL 97_3	4	0.023	0.013	0.013	0.94	0.011	82		GG	GG	CC	CC	GG	AA	TT	AA	GG	GG	TT	TT	CC	GG	1	TT	TT	CC	GG
DP103	MEXICALI 75	3	0.02	0.015	0.729	0.041	0.195	83.2		AA	GG	CC	CC	GG	GG	CC	AA	NN	AA	TT	CC	CC	GG	1	TT	TT	CC	GG
DP109	REVA	3	0.01	0.304	0.584	0.09	0.011	83.7		AA	AA	NN	CC	GG	AA	CC	AA	GG	AA	TT	CC	CC	NN	1	TT	TT	CC	AA
DP057	TAREK	4	0.019	0.35	0.009	0.591	0.032	84.2		AA	AA	CC	CC	GG	AA	CC	AA	GG	GG	CC	CC	CC	GG	1	CC	TT	CC	AA
DP082	BRONTE	4	0.023	0.02	0.069	0.88	0.008	84.7		AA	AA	TT	CC	AA	AA	TT	AA	GG	GG	TT	TT	CC	AA	1	TT	TT	CC	GG
DP021	FOCHA_1/5*ALAS	5	0.005	0.008	0.006	0.206	0.775	85.9		AA	GG	CC	CC	GG	AA	CC	AA	GG	GG	TT	CC	CC	AA	1	TT	CC	CC	GG
DP182	TELSET_5	1	0.514	0.435	0.022	0.015	0.013	86		GG	AA	TT	TT	GG	GG	TT	AA	GG	GG	TT	CC	TT	AA	1	CC	TT	CC	GG
DP171	OTB-6	4	0.045	0.302	0.016	0.624	0.013	86.5		AA	NN	CC	CC	GG	GG	CC	AA	GG	GG	TT	CC	CC	AA	1	TT	TT	CC	GG
DP178	SAADA3/DDS//MTL-1	2	0.013	0.824	0.06	0.076	0.027	86.6		AA	AA	CC	TT	GG	GG	TT	AA	GG	GG	TT	TT	CC	GG	1	NN	NN	TT	GG
DP075	ZEINA_1	4	0.039	0.314	0.216	0.363	0.069	87.3		AA	NN	CC	CC	GG	AA	TT	AA	GG	AA	TT	CC	CC	AA	NN	TT	TT	CC	AA
DP124	ATLAST-1	2	0.014	0.583	0.02	0.328	0.056	87.9		AA	GG	CC	CC	NN	GG	TT	AA	GG	GG	CC	TT	CC	NN	1	TT	TT	CC	GG
DP008	PIETRAFITTA	3	0.009	0.019	0.598	0.365	0.01	88.8		AA	AA	CC	CC	GG	GG	CC	AA	NN	AA	TT	CC	CC	GG	1	TT	TT	CC	AA
DP062	CHHB88/DERAA	4	0.038	0.339	0.028	0.506	0.089	89.2		AA	AA	CC	CC	NN	AA	CC	AA	GG	AA	TT	TT	CC	GG	1	TT	TT	CC	NN
DP068	MOULSABIL_2	4	0.007	0.258	0.068	0.499	0.168	89.6		AA	GG	CC	CC	GG	AA	CC	AA	GG	GG	CC	CC	CC	AA	1	NN	TT	CC	NN
DP170	ORONTE 1	3	0.044	0.281	0.33	0.061	0.284	89.9		GG	NN	CC	TT	GG	AA	CC	AA	GG	AA	CC	CC	CC	GG	1	TT	TT	CC	AA
DP188	YOUSEF_1	4	0.006	0.346	0.018	0.61	0.019	90		AA	AA	CC	CC	GG	GG	TT	AA	GG	GG	CC	CC	CC	NN	1	TT	TT	CC	GG
DP081	BRAVADUR	3	0.021	0.086	0.829	0.052	0.012	90.1		AA	AA	CC	TT	GG	NN	NN	AA	GG	AA	TT	NN	CC	NN	1	NN	TT	CC	NN
DP155	LAGONIL-2	4	0.055	0.295	0.099	0.514	0.037	90.1		AA	NN	CC	CC	GG	AA	TT	NN	GG	AA	TT	NN	CC	AA	1	TT	TT	CC	GG
DP267	ROLA_5/3/AJAIA_12/F3LOCAL(SEL.ETHIO.135.85)//PLATA_13/4/MALMUK_1/SERRATOR_1	5	0.099	0.018	0.012	0.021	0.851	90.1		AA	AA	CC	CC	GG	AA	CC	AA	GG	AA	TT	CC	CC	GG	1	TT	TT	CC	AA
DP047	NASSIRA (MOROCCO_1805)	2	0.097	0.559	0.01	0.308	0.026	90.4		NN	AA	TT	CC	GG	AA	TT	AA	GG	GG	TT	TT	CC	AA	1	CC	TT	CC	AA
DP063	CHACAN	4	0.02	0.307	0.075	0.477	0.121	90.4		AA	AA	CC	CC	GG	AA	TT	AA	GG	GG	TT	CC	CC	AA	1	TT	TT	CC	AA
DP121	AMEDAKUL-1	4	0.022	0.115	0.011	0.842	0.011	90.6		AA	AA	CC	CC	GG	AA	TT	AA	GG	AA	TT	TT	CC	GG	1	CC	TT	CC	AA
DP088	CORTEZ	2	0.071	0.419	0.079	0.383	0.048	91.6		AA	AA	TT	CC	GG	GG	TT	AA	GG	AA	TT	TT	CC	GG	1	TT	TT	CC	GG
DP153	KHABUR_1	4	0.009	0.44	0.072	0.461	0.018	91.9		AA	GG	CC	CC	GG	AA	TT	AA	GG	GG	TT	CC	CC	GG	1	TT	TT	CC	GG
DP187	YOUNES-1	1	0.789	0.014	0.014	0.173	0.01	92.6		GG	AA	CC	CC	GG	GG	CC	AA	GG	AA	TT	CC	TT	AA	1	TT	TT	TT	GG
DP119	AINZEN_1	4	0.006	0.028	0.013	0.939	0.014	92.7		AA	GG	CC	CC	GG	AA	TT	AA	GG	GG	TT	TT	CC	AA	1	TT	TT	CC	GG
DP110	ROQUENO	2	0.027	0.897	0.013	0.042	0.021	94.1		AA	GG	CC	CC	GG	AA	TT	AA	GG	AA	TT	CC	CC	GG	NN	CC	TT	CC	AA
DP116	WESTBRED 881	3	0.011	0.105	0.857	0.007	0.02	94.2		GG	AA	CC	TT	GG	AA	CC	GG	GG	AA	TT	CC	CC	GG	1	TT	TT	CC	GG
DP036	BOMBASI	5	0.01	0.006	0.006	0.321	0.657	94.3		AA	GG	CC	CC	GG	AA	CC	AA	GG	GG	TT	CC	CC	AA	1	TT	CC	CC	GG
DP056	OURGH	4	0.008	0.007	0.004	0.969	0.012	94.4		AA	AA	TT	CC	GG	AA	TT	AA	GG	AA	TT	TT	CC	GG	1	TT	TT	CC	GG
DP105	OFANTO	3	0.038	0.04	0.895	0.008	0.019	94.9		AA	AA	NN	TT	AA	GG	CC	AA	AA	AA	TT	CC	CC	GG	0	CC	TT	CC	AA
DP118	AGHRASS_1	4	0.021	0.008	0.026	0.919	0.025	95		AA	AA	CC	CC	AA	AA	TT	AA	GG	AA	TT	CC	CC	GG	1	TT	TT	CC	GG
DP074	STOJOCRI_3	2	0.122	0.617	0.023	0.228	0.01	95.1		AA	AA	CC	CC	NN	GG	CC	AA	GG	AA	CC	CC	CC	GG	1	TT	TT	CC	AA
DP085	CICCIO	3	0.338	0.014	0.639	0.005	0.005	95.2		AA	AA	TT	TT	AA	GG	CC	GG	GG	AA	TT	CC	TT	GG	1	CC	TT	CC	AA
DP091	DUILIO	4	0.007	0.008	0.004	0.973	0.008	95.7		AA	AA	TT	CC	GG	AA	TT	AA	GG	AA	TT	NN	CC	GG	1	TT	TT	CC	AA
DP131	BICREDERAA_1	4	0.022	0.27	0.037	0.661	0.01	95.7		AA	AA	CC	CC	AA	GG	TT	AA	GG	AA	TT	CC	CC	GG	1	TT	TT	CC	AA
DP160	MASSARA_1	1	0.956	0.009	0.006	0.018	0.012	95.7		GG	AA	CC	TT	GG	GG	CC	AA	GG	AA	TT	TT	TT	AA	1	CC	TT	TT	GG
DP251	1A.1D 5+10-6/3*MOJO//RCOL	5	0.053	0.015	0.025	0.286	0.621	95.7		AA	AA	TT	CC	GG	AA	CC	AA	GG	GG	TT	TT	CC	AA	0	TT	TT	CC	GG
DP071	MRB589_5	1	0.944	0.012	0.011	0.012	0.02	96.3		GG	AA	TT	TT	GG	GG	CC	AA	GG	AA	TT	CC	TT	AA	1	CC	TT	CC	GG
DP189	KOFA	3	0.026	0.339	0.614	0.013	0.008	96.3		GG	AA	CC	TT	GG	AA	CC	GG	GG	AA	TT	CC	CC	GG	1	TT	TT	CC	GG
DP262	GEDIZ/FGO//GTA/3/SRN_1/4/TOTUS/5/ENTE/MEXI_2//HUI/3/YAV_1/GEDIZ/6/SOMBRA_20/7/STOT//ALTAR 84/ALD	5	0.006	0.028	0.015	0.045	0.906	96.3		AA	AA	CC	CC	AA	GG	CC	AA	GG	GG	TT	TT	CC	GG	1	TT	TT	CC	GG
DP140	GEZIRA-17	2	0.022	0.427	0.487	0.055	0.009	96.5		AA	GG	TT	TT	AA	GG	CC	GG	AA	AA	CC	CC	CC	GG	1	CC	TT	CC	AA
DP083	CAPEITI 8	1	0.598	0.076	0.314	0.005	0.007	96.6		GG	NN	TT	TT	AA	GG	CC	AA	GG	GG	TT	TT	TT	AA	1	CC	TT	TT	GG
DP134	BRACHOUA	2	0.032	0.448	0.042	0.359	0.118	96.6		AA	AA	CC	CC	GG	GG	TT	AA	GG	AA	TT	CC	CC	GG	1	TT	TT	CC	GG
DP032	BOABDIL	4	0.054	0.362	0.008	0.403	0.172	96.7		AA	AA	CC	CC	GG	AA	TT	AA	GG	AA	TT	CC	CC	GG	1	CC	TT	CC	AA
DP038	CANYON	4	0.01	0.286	0.01	0.632	0.061	96.7		GG	AA	CC	CC	GG	GG	NN	AA	GG	AA	TT	TT	CC	GG	1	TT	TT	CC	GG
DP061	BCR/3/CHAM_1//GTA/STR	4	0.207	0.043	0.01	0.72	0.021	97.2		AA	AA	CC	CC	AA	AA	TT	AA	GG	AA	TT	CC	CC	GG	1	TT	TT	CC	AA
DP039	DURCAL	2	0.032	0.507	0.015	0.412	0.033	97.8		AA	AA	CC	CC	GG	GG	TT	AA	GG	AA	TT	TT	CC	AA	1	TT	TT	CC	AA
DP060	AWALBIT	1	0.94	0.013	0.031	0.009	0.006	98.6		GG	AA	TT	TT	GG	GG	CC	AA	GG	GG	TT	CC	TT	AA	1	CC	TT	CC	GG
DP186	WADALMEZ_1	2	0.01	0.37	0.245	0.207	0.169	98.9		AA	AA	CC	CC	AA	AA	TT	AA	GG	NN	TT	CC	CC	GG	0	TT	TT	CC	GG
DP172	OUASERL_1	4	0.259	0.159	0.054	0.469	0.059	99.1		AA	GG	CC	CC	GG	GG	CC	AA	GG	AA	TT	CC	CC	AA	1	TT	TT	CC	GG
DP097	IRIDE	5	0.01	0.193	0.038	0.302	0.456	99.4		AA	AA	CC	CC	GG	AA	CC	AA	GG	AA	TT	NN	CC	AA	1	TT	CC	CC	GG
DP253	STOT//ALTAR 84/ALD	5	0.004	0.016	0.007	0.014	0.959	99.4		AA	GG	CC	CC	GG	GG	CC	AA	GG	GG	TT	TT	CC	GG	1	TT	TT	CC	GG
DP002	CANNIZZO	3	0.086	0.027	0.803	0.064	0.02	99.9		AA	GG	TT	CC	AA	GG	CC	AA	AA	AA	TT	CC	CC	AA	0	CC	TT	CC	AA
DP016	PLATA_16	5	0.011	0.029	0.01	0.282	0.667	100		GG	GG	CC	CC	GG	AA	CC	AA	GG	AA	TT	TT	CC	AA	1	TT	CC	CC	GG
DP176	QUADALETE	2	0.023	0.698	0.197	0.076	0.007	100		GG	AA	CC	CC	AA	GG	TT	AA	GG	GG	CC	TT	CC	AA	1	TT	TT	TT	AA
DP007	NORBA	5	0.08	0.218	0.176	0.079	0.448	100.1		GG	GG	CC	TT	AA	GG	CC	GG	GG	AA	TT	CC	CC	AA	1	TT	TT	CC	GG
DP012	CMH82A.1062/3/GGOVZ394//SBA81/PLC/4/AAZ_1/CREX/5/HUI//CIT71/CII	2	0.047	0.784	0.014	0.127	0.029	100.1		AA	AA	CC	TT	AA	AA	NN	NN	GG	NN	TT	NN	CC	NN	1	NN	TT	CC	GG
DP064	KARIM	4	0.006	0.008	0.004	0.975	0.007	100.2		AA	AA	TT	CC	NN	AA	TT	AA	GG	AA	TT	TT	CC	GG	1	TT	TT	CC	AA
DP029	ARIESOL	2	0.01	0.827	0.05	0.078	0.035	100.3		GG	GG	CC	CC	GG	AA	TT	AA	GG	AA	CC	TT	CC	GG	1	TT	TT	CC	GG
DP148	BLK2//134XS-69-186/368-1/3/MRB589_5/4/ALBT_3	1	0.703	0.059	0.176	0.042	0.02	100.4		GG	AA	CC	CC	GG	AA	CC	AA	GG	GG	TT	CC	CC	AA	1	TT	TT	CC	GG
DP010	TORREBIANCA	3	0.012	0.27	0.538	0.013	0.168	100.9		AA	AA	CC	CC	GG	AA	CC	AA	AA	AA	TT	TT	CC	GG	1	CC	TT	CC	GG
DP144	HAURANI	2	0.238	0.712	0.032	0.009	0.009	100.9		GG	GG	CC	TT	GG	AA	CC	AA	GG	AA	TT	TT	CC	AA	1	CC	TT	CC	GG
DP104	MOHAWK	2	0.018	0.457	0.291	0.218	0.015	101.1		AA	AA	TT	CC	GG	AA	CC	AA	GG	AA	TT	CC	CC	GG	NN	CC	TT	CC	GG
DP254	SOMAT_4/INTER_8	4	0.008	0.015	0.01	0.505	0.462	101.2		AA	AA	CC	CC	AA	GG	TT	AA	GG	AA	TT	TT	CC	GG	1	CC	TT	CC	GG
DP020	ACUATICO/YAZI_1	5	0.007	0.053	0.013	0.122	0.805	101.3		GG	GG	CC	CC	GG	AA	CC	AA	GG	AA	TT	CC	CC	AA	1	TT	CC	CC	GG
DP181	SHABHA	2	0.016	0.92	0.038	0.014	0.012	101.3		AA	NN	CC	TT	GG	AA	NN	AA	GG	AA	CC	TT	CC	GG	1	TT	TT	CC	GG
DP004	LESINA	3	0.136	0.248	0.568	0.038	0.011	101.4		AA	NN	NN	CC	AA	GG	TT	AA	AA	AA	TT	NN	CC	GG	1	CC	TT	NN	AA
DP265	PLATA_10/6/MQUE/4/USDA573//QFN/AA_7/3/ALBA-D/5/AVO/HUI/7/PLATA_13/8/THKNEE_11/9/CHEN/ALTAR 84/3/HUI/POC//BUB/RUFO/4/FNFOOT	5	0.016	0.061	0.014	0.054	0.855	101.5		AA	AA	CC	CC	GG	GG	TT	AA	GG	AA	TT	CC	CC	AA	1	CC	CC	CC	GG
DP108	PRODURA	2	0.007	0.89	0.015	0.082	0.006	101.7		AA	AA	CC	CC	GG	AA	TT	AA	GG	GG	TT	TT	CC	GG	1	CC	TT	TT	AA
DP086	COLORADO-DW	3	0.011	0.275	0.511	0.186	0.017	101.8		AA	AA	CC	CC	AA	AA	TT	GG	GG	GG	TT	CC	CC	GG	1	TT	TT	TT	GG
DP154	KORIFLA	2	0.06	0.458	0.26	0.033	0.188	101.8		AA	AA	CC	CC	GG	GG	CC	AA	GG	GG	CC	CC	CC	GG	1	TT	TT	CC	GG
DP044	SENADUR	3	0.014	0.397	0.43	0.02	0.138	101.9		AA	AA	CC	CC	GG	GG	CC	AA	GG	AA	CC	CC	CC	GG	1	TT	TT	CC	AA
DP018	ROK/FGO//STIL/3/BISU_1	5	0.012	0.176	0.023	0.245	0.544	102.2		AA	AA	CC	CC	GG	AA	CC	AA	GG	AA	TT	TT	CC	AA	1	NN	CC	CC	GG
DP159	MARSYR-1	4	0.234	0.152	0.038	0.566	0.01	102.3		AA	AA	CC	CC	AA	AA	NN	AA	GG	GG	TT	CC	CC	NN	1	CC	TT	CC	GG
DP084	CAPPELLI	2	0.053	0.517	0.384	0.016	0.03	103		AA	GG	TT	CC	GG	GG	TT	AA	AA	GG	TT	TT	CC	AA	1	CC	TT	CC	GG
DP175	QUABRACH-1	4	0.065	0.128	0.213	0.579	0.015	103		NN	NN	CC	CC	GG	AA	TT	AA	GG	AA	TT	TT	CC	GG	1	CC	TT	CC	GG
DP076	ANTON	3	0.046	0.013	0.907	0.009	0.025	103.1		AA	AA	CC	CC	AA	GG	TT	GG	AA	AA	TT	CC	CC	GG	0	TT	TT	CC	AA
DP128	AZEGHAR_2	1	0.483	0.056	0.05	0.384	0.026	103.1		GG	AA	TT	CC	GG	GG	CC	AA	GG	AA	CC	TT	CC	GG	1	TT	TT	CC	AA
DP049	AMRIA (MOROCCO_1808)	2	0.015	0.942	0.015	0.017	0.011	103.2		GG	AA	CC	CC	AA	AA	TT	AA	GG	NN	CC	TT	CC	GG	1	TT	TT	NN	AA
DP158	MAAMOURI-1	4	0.009	0.016	0.01	0.951	0.014	103.2		AA	AA	CC	CC	AA	GG	TT	AA	GG	AA	TT	TT	CC	GG	NN	TT	TT	CC	AA
DP067	MURLAGOST-3	2	0.019	0.225	0.066	0.422	0.267	103.5		GG	AA	CC	CC	GG	AA	TT	AA	GG	AA	TT	TT	CC	NN	1	TT	TT	CC	GG
DP141	GIDARA_2	2	0.429	0.449	0.014	0.1	0.007	103.9		GG	AA	NN	CC	GG	GG	CC	AA	GG	AA	TT	CC	TT	GG	1	TT	TT	CC	GG
DP261	CNDO/PRIMADUR//HAI-OU_17/3/SNITAN	4	0.011	0.029	0.018	0.565	0.377	103.9		AA	GG	TT	CC	AA	GG	TT	AA	GG	AA	TT	TT	CC	GG	NN	TT	TT	CC	GG
DP073	SEBAH	2	0.01	0.809	0.011	0.16	0.01	104		GG	AA	CC	CC	AA	AA	TT	AA	GG	AA	TT	TT	CC	GG	1	CC	TT	TT	AA
DP123	ARISLAHN-5	4	0.071	0.106	0.274	0.526	0.023	104		AA	NN	CC	CC	NN	GG	TT	AA	GG	AA	TT	NN	CC	GG	1	NN	TT	CC	GG
DP040	DUROI	4	0.042	0.378	0.009	0.51	0.062	104.2		AA	AA	CC	CC	AA	AA	TT	AA	GG	AA	CC	TT	CC	AA	1	TT	TT	CC	GG
DP090	DON PEDRO	4	0.078	0.353	0.025	0.507	0.036	104.2		AA	AA	CC	CC	GG	AA	TT	AA	GG	AA	TT	TT	CC	GG	1	CC	TT	CC	GG
DP257	1A.1D 5+10-6/2*WB881//1A.1D 5+10-6/3*MOJO/3/BISU_1/PATKA_3	5	0.008	0.009	0.005	0.021	0.956	104.3		AA	AA	CC	CC	GG	GG	TT	AA	GG	AA	TT	CC	CC	AA	1	TT	CC	CC	GG
DP163	MURLAGOST-1	2	0.008	0.532	0.009	0.391	0.059	104.5		GG	AA	CC	CC	AA	AA	CC	AA	GG	GG	CC	CC	CC	AA	1	CC	TT	TT	NN
DP079	ARCANGELO	2	0.196	0.548	0.168	0.077	0.011	104.6		AA	AA	NN	CC	AA	GG	TT	AA	NN	AA	TT	TT	CC	GG	1	CC	TT	TT	AA
DP264	RANCO//CIT71/CII/3/COMDK/4/TCHO//SHWA/MALD/3/CREX/5/SNITAN	5	0.058	0.084	0.018	0.153	0.686	104.6		AA	GG	CC	CC	GG	AA	CC	AA	GG	AA	TT	TT	CC	AA	1	TT	CC	CC	AA
DP258	HESSIAN-F_2/3/STOT//ALTAR 84/ALD	5	0.004	0.006	0.004	0.007	0.98	104.7		NN	GG	CC	CC	GG	GG	CC	AA	GG	GG	TT	TT	CC	NN	1	TT	TT	CC	GG
DP126	AWALI_1	2	0.081	0.465	0.115	0.323	0.017	104.8		AA	AA	CC	CC	AA	AA	CC	AA	GG	GG	CC	TT	CC	GG	1	CC	TT	CC	GG
DP149	ARIC31708.70/3/BO-DW//CDECH/BR-DW/4/CIT71/GTA	2	0.059	0.855	0.022	0.042	0.022	104.9		GG	GG	CC	CC	GG	AA	TT	AA	GG	AA	CC	TT	CC	GG	NN	TT	TT	CC	AA
DP031	ASTIGI	5	0.015	0.202	0.011	0.2	0.573	105.2		AA	AA	CC	CC	GG	GG	TT	AA	GG	AA	TT	TT	CC	AA	1	TT	CC	CC	GG
DP147	SEBOU	2	0.022	0.884	0.016	0.048	0.03	105.2		GG	GG	CC	CC	GG	GG	TT	AA	GG	AA	TT	TT	CC	GG	1	TT	TT	CC	AA
DP005	MERIDIANO	4	0.173	0.131	0.031	0.64	0.025	105.3		GG	AA	TT	TT	GG	AA	NN	AA	GG	AA	TT	TT	CC	GG	1	TT	TT	CC	AA
DP095	GARGANO	3	0.091	0.022	0.87	0.007	0.01	105.7		AA	AA	TT	CC	AA	GG	TT	NN	AA	AA	TT	CC	CC	AA	1	CC	TT	CC	NN
DP055	MARZAK	2	0.276	0.683	0.016	0.014	0.011	105.9		NN	AA	CC	NN	NN	GG	TT	AA	GG	AA	TT	TT	NN	NN	1	NN	TT	TT	NN
DP096	GRAZIA	3	0.018	0.022	0.765	0.161	0.034	105.9		AA	AA	CC	CC	GG	AA	CC	GG	GG	AA	TT	CC	CC	GG	0	NN	TT	CC	GG
DP268	ARMENT//SRN_3/NIGRIS_4/3/CANELO_9.1	5	0.036	0.229	0.108	0.043	0.584	106		AA	AA	TT	CC	GG	GG	TT	AA	GG	AA	TT	CC	CC	GG	1	TT	TT	CC	AA
DP089	CRESO	2	0.02	0.554	0.023	0.393	0.009	106.1		AA	AA	CC	CC	AA	GG	TT	AA	GG	AA	TT	TT	CC	GG	1	CC	TT	TT	AA
DP111	SVEVO	4	0.047	0.216	0.017	0.7	0.02	106.1		AA	AA	CC	CC	AA	GG	TT	AA	AA	GG	TT	TT	CC	GG	1	TT	TT	CC	AA
DP080	ARCOBALENO	5	0.005	0.012	0.011	0.299	0.673	106.5		GG	AA	CC	CC	GG	AA	CC	AA	GG	AA	TT	TT	CC	AA	1	TT	CC	CC	GG
DP164	NILE	4	0.033	0.352	0.015	0.589	0.011	106.9		GG	AA	CC	CC	GG	AA	TT	AA	GG	AA	TT	TT	CC	AA	1	TT	TT	TT	AA
DP087	COLOSSEO	2	0.012	0.902	0.007	0.063	0.015	107.1		GG	AA	CC	CC	AA	AA	CC	AA	GG	AA	CC	TT	CC	GG	1	CC	TT	TT	AA
DP025	RASCON_37/2*TARRO_2	5	0.013	0.155	0.007	0.031	0.793	107.6		GG	AA	CC	CC	GG	GG	CC	AA	GG	GG	TT	CC	CC	AA	1	TT	CC	CC	AA
DP023	BUSHEN_4/TARRO_2//BUSHEN_4	5	0.015	0.099	0.007	0.013	0.865	108		GG	GG	CC	CC	GG	GG	CC	AA	GG	AA	TT	TT	CC	AA	1	TT	CC	CC	GG
DP093	FLAMINIO	4	0.01	0.01	0.431	0.538	0.011	108.1		AA	AA	CC	TT	GG	AA	CC	GG	AA	AA	TT	CC	CC	GG	1	TT	TT	CC	GG
DP037	BORLI	4	0.009	0.044	0.012	0.723	0.212	108.5		AA	AA	CC	CC	GG	AA	TT	AA	GG	AA	TT	TT	CC	GG	1	TT	CC	CC	AA
DP269	SOMAT_3/PHAX_1//TILO_1/LOTUS_4	5	0.099	0.036	0.028	0.073	0.764	108.7		AA	AA	CC	CC	GG	GG	TT	AA	GG	AA	TT	CC	CC	GG	1	TT	CC	CC	GG
DP035	BOLO	2	0.013	0.69	0.01	0.041	0.246	109.1		GG	AA	CC	CC	GG	NN	CC	AA	GG	AA	CC	NN	CC	GG	1	CC	TT	NN	AA
DP130	BICRE	4	0.018	0.038	0.009	0.927	0.009	109.2		AA	AA	CC	CC	AA	AA	TT	AA	GG	AA	TT	TT	CC	GG	1	CC	TT	CC	AA
DP112	TRINAKRIA	2	0.224	0.44	0.299	0.025	0.011	109.3		GG	NN	TT	CC	AA	GG	TT	AA	AA	GG	TT	TT	CC	AA	1	CC	TT	CC	AA
DP011	BISU_1/PATKA_3	5	0.008	0.192	0.042	0.025	0.733	109.5		GG	GG	CC	CC	GG	GG	CC	AA	GG	AA	TT	CC	CC	AA	1	TT	TT	CC	GG
DP006	MONGIBELLO	3	0.013	0.094	0.715	0.041	0.136	109.6		AA	AA	CC	CC	AA	GG	CC	GG	AA	AA	TT	CC	CC	AA	0	CC	TT	CC	AA
DP145	HEIDER	2	0.02	0.804	0.006	0.155	0.014	109.7		GG	AA	CC	CC	AA	GG	TT	AA	GG	AA	TT	TT	CC	GG	1	CC	TT	CC	AA
DP168	OMRUF-2	4	0.011	0.102	0.016	0.746	0.124	109.7		GG	GG	CC	CC	GG	AA	TT	AA	GG	GG	CC	TT	CC	AA	1	TT	TT	CC	AA
DP065	HML/CHHB88	4	0.009	0.428	0.018	0.501	0.044	109.8		NN	AA	CC	CC	GG	GG	TT	AA	GG	AA	CC	TT	CC	GG	1	CC	TT	CC	GG
DP125	AUS1	4	0.027	0.234	0.194	0.501	0.044	110.1		AA	AA	CC	CC	AA	AA	CC	AA	GG	AA	CC	CC	CC	GG	1	TT	TT	CC	AA
DP256	MALMUK_1//LOTUS_5/F3LOCAL(SEL.ETHIO.135.85)	5	0.018	0.034	0.024	0.175	0.749	110.4		GG	AA	CC	CC	GG	AA	CC	AA	GG	AA	CC	TT	CC	GG	1	TT	TT	CC	GG
DP156	LAHN	4	0.035	0.016	0.013	0.829	0.108	110.5		GG	AA	CC	CC	GG	AA	TT	AA	GG	AA	TT	TT	CC	GG	1	CC	TT	CC	GG
DP266	EUDO//CHEN_1/TEZ/3/TANTLO_1/4/PLATA_6/GREEN_17	4	0.004	0.006	0.004	0.747	0.238	110.6		AA	AA	TT	CC	GG	AA	TT	AA	GG	AA	TT	TT	CC	GG	1	NN	TT	CC	GG
DP077	APPIO	2	0.164	0.706	0.046	0.015	0.069	110.7		AA	AA	CC	CC	GG	AA	CC	AA	AA	AA	CC	TT	CC	GG	1	CC	TT	CC	GG
DP107	PLINIO	3	0.035	0.21	0.606	0.109	0.041	110.7		AA	AA	CC	CC	AA	GG	TT	AA	GG	AA	TT	CC	CC	GG	1	CC	TT	TT	AA
DP259	AJAIA_12/F3LOCAL(SEL.ETHIO.135.85)//PLATA_13/3/SOMAT_3/4/SOOTY_9/RASCON_37	5	0.026	0.048	0.013	0.032	0.88	111.1		AA	AA	CC	CC	GG	GG	TT	AA	GG	AA	TT	CC	CC	GG	1	CC	CC	CC	GG
DP137	DERAA	2	0.017	0.63	0.034	0.272	0.047	111.3		GG	AA	CC	CC	AA	GG	CC	AA	GG	GG	CC	CC	CC	GG	0	TT	TT	CC	AA
DP015	KULRENGI-BALIKCIL_8	5	0.012	0.018	0.006	0.02	0.944	111.4		GG	GG	CC	CC	GG	GG	CC	AA	GG	GG	TT	CC	CC	AA	1	TT	CC	CC	GG
DP183	TENSIFT_1	4	0.042	0.078	0.054	0.817	0.009	111.4		AA	AA	CC	CC	GG	GG	TT	AA	GG	AA	TT	CC	CC	GG	1	TT	TT	CC	GG
DP252	SOOTY_9/RASCON_37	5	0.019	0.056	0.025	0.015	0.885	111.6		AA	AA	CC	CC	GG	GG	TT	GG	GG	AA	TT	CC	CC	AA	1	CC	CC	CC	GG
DP100	KRONOS	3	0.008	0.115	0.679	0.193	0.006	111.7		GG	AA	CC	CC	AA	AA	TT	AA	GG	AA	TT	CC	CC	GG	1	NN	TT	CC	AA
DP260	USDA595/3/D67.3/RABI//CRA/4/ALO/5/HUI/YAV_1/6/ARDENTE/7/HUI/YAV79/8/POD_9	4	0.011	0.013	0.011	0.49	0.475	111.8		GG	AA	CC	CC	AA	AA	TT	AA	GG	AA	TT	TT	CC	AA	1	TT	TT	CC	GG
DP094	FORTORE	3	0.111	0.134	0.735	0.006	0.013	112.2		AA	AA	TT	CC	AA	GG	CC	AA	AA	AA	TT	CC	CC	AA	0	CC	TT	CC	GG
DP132	BIGOST-1	4	0.041	0.372	0.01	0.551	0.026	112.7		GG	AA	CC	CC	NN	AA	TT	AA	GG	AA	TT	TT	CC	GG	1	CC	TT	TT	AA
DP169	OMSNIMA-1	1	0.606	0.204	0.016	0.159	0.016	112.7		GG	AA	CC	CC	GG	GG	CC	NN	GG	AA	TT	TT	CC	AA	1	TT	TT	TT	GG
DP185	TUNSYR-1	4	0.03	0.131	0.013	0.757	0.069	112.7		AA	AA	CC	CC	GG	AA	TT	AA	GG	AA	CC	CC	CC	AA	1	CC	TT	CC	AA
DP098	ITALO	4	0.09	0.329	0.182	0.352	0.047	113.4		GG	AA	CC	CC	GG	GG	TT	AA	GG	GG	CC	CC	CC	GG	1	CC	TT	CC	GG
DP041	GALLARETA	5	0.004	0.005	0.004	0.006	0.98	113.7		GG	GG	CC	CC	GG	GG	CC	AA	GG	AA	CC	CC	CC	AA	1	TT	CC	CC	GG
DP263	VANRRIKSE_6.2//1A-1D 2+12-5/3*WB881	5	0.111	0.079	0.085	0.113	0.613	113.7		GG	AA	CC	CC	NN	AA	TT	AA	GG	AA	TT	TT	CC	GG	1	NN	CC	CC	AA
DP133	BELIKH 2	2	0.016	0.615	0.02	0.287	0.062	114		GG	AA	CC	CC	GG	AA	CC	AA	GG	AA	TT	CC	CC	GG	NN	TT	TT	CC	GG
DP066	KRS/HCN	2	0.018	0.608	0.013	0.34	0.021	114.4		GG	AA	CC	CC	GG	GG	TT	AA	GG	AA	CC	TT	CC	AA	1	CC	TT	CC	AA
DP053	JAWHAR	4	0.022	0.034	0.047	0.599	0.298	116.1		GG	AA	CC	CC	GG	AA	CC	AA	GG	AA	TT	TT	CC	GG	1	TT	CC	CC	GG
DP033	BOLENGA	2	0.026	0.653	0.255	0.06	0.006	116.2		GG	AA	CC	CC	GG	GG	CC	GG	GG	AA	TT	TT	CC	AA	1	TT	TT	TT	GG
DP136	CHAM_1	2	0.028	0.779	0.033	0.149	0.011	116.6		GG	AA	CC	CC	AA	GG	TT	GG	GG	AA	TT	CC	CC	GG	0	TT	TT	CC	AA
DP042	ILLORA	5	0.013	0.416	0.019	0.033	0.518	116.8		GG	AA	CC	CC	GG	GG	CC	AA	GG	GG	CC	TT	CC	GG	1	CC	CC	TT	AA
DP050	MAROUANE (MOROCCO_1809)	2	0.012	0.934	0.011	0.025	0.018	116.8		AA	AA	CC	CC	GG	AA	NN	AA	GG	GG	TT	CC	CC	GG	1	CC	TT	CC	AA
DP048	CHAOUI (MOROCCO_1807)	2	0.011	0.914	0.014	0.051	0.01	117.1		GG	AA	CC	CC	AA	AA	CC	GG	GG	GG	CC	TT	CC	GG	1	TT	TT	TT	GG
DP072	QUADALETE//ERP/MAL/3/UNKNOWN(VSGI,ODESSA)	4	0.274	0.027	0.006	0.668	0.025	117.6		GG	AA	CC	CC	AA	AA	TT	AA	GG	AA	TT	TT	CC	GG	1	CC	TT	CC	GG
DP024	GS/CRA//SBA81/3/HO/4/MEXI_1/5/MEMO/6/2*ALTAR 84	5	0.005	0.01	0.007	0.028	0.951	118.9		GG	GG	CC	CC	GG	GG	CC	AA	GG	AA	TT	CC	CC	AA	1	TT	CC	CC	GG
DP166	OMGENIL_3	1	0.421	0.117	0.029	0.415	0.017	119.1		GG	AA	CC	CC	GG	AA	CC	AA	GG	AA	TT	CC	TT	NN	1	CC	TT	CC	GG
DP102	MESSAPIA	2	0.01	0.94	0.024	0.017	0.01	119.9		GG	AA	CC	CC	AA	GG	TT	AA	GG	AA	CC	TT	CC	GG	1	TT	TT	TT	AA
DP114	VALNOVA	3	0.006	0.01	0.97	0.006	0.008	120.7		AA	AA	CC	CC	AA	GG	CC	GG	AA	AA	TT	CC	CC	GG	0	CC	TT	CC	AA
DP028	ALDEANO	2	0.016	0.898	0.06	0.016	0.01	122.5		AA	AA	CC	CC	AA	GG	TT	GG	AA	AA	CC	TT	CC	AA	1	CC	TT	CC	AA
DP167	OMLAHN-3	1	0.679	0.132	0.025	0.093	0.072	127.7		GG	AA	CC	CC	GG	GG	TT	AA	AA	AA	CC	TT	CC	AA	1	CC	TT	TT	GG
DP120	ANGRE	3	0.022	0.25	0.383	0.158	0.187	128.5		AA	GG	CC	CC	AA	GG	CC	AA	GG	AA	TT	CC	CC	GG	1	TT	TT	TT	AA
DP054	MARJANA	5	0.011	0.026	0.033	0.386	0.544	129.9		GG	AA	CC	CC	NN	GG	TT	AA	GG	AA	TT	TT	CC	GG	1	TT	NN	CC	NN
DP034	BOLIDO	2	0.073	0.769	0.011	0.109	0.038	130.2		AA	AA	CC	CC	AA	AA	TT	AA	GG	AA	TT	TT	CC	GG	1	TT	TT	CC	AA
DP161	MIKI-1	4	0.034	0.301	0.036	0.62	0.008	133.4		AA	AA	CC	CC	AA	GG	TT	AA	GG	GG	CC	TT	CC	GG	1	TT	TT	CC	GG
DP099	IXOS	3	0.018	0.117	0.79	0.063	0.012	138		AA	AA	CC	CC	AA	GG	CC	GG	AA	AA	TT	TT	CC	GG	0	CC	CC	TT	AA
DP017	PORTO_5	5	0.021	0.018	0.014	0.103	0.844	139.2		AA	NN	CC	CC	GG	GG	TT	AA	GG	AA	CC	TT	CC	AA	1	TT	CC	CC	AA
DP027	SRN_3/AJAIA_15//DUKEM_1/3/DION_2	5	0.019	0.323	0.034	0.267	0.358	-		AA	AA	CC	CC	AA	AA	CC	AA	GG	GG	TT	TT	CC	AA	1	TT	CC	CC	GG
DP117	WESTBRED TURBO	4	0.143	0.064	0.024	0.751	0.018	-		AA	AA	CC	CC	GG	GG	TT	AA	GG	AA	TT	CC	CC	GG	1	CC	TT	CC	GG
							Narrow-angle SNP allele frequency			AA	GG	TT	TT	GG	AA	CC	AA	GG	GG	CC	CC	TT	AA	1	CC	TT	CC	GG
										0.651685	0.236686	0.174157	0.132597	0.678161	0.524862	0.488506	0.904494	0.894444	0.288889	0.218579	0.5	0.1	0.421965	0.9	0.358824	0.850829	0.861111	0.58
							shallow-angle SNP allele frequency			GG	AA	CC	CC	AA	GG	TT	GG	AA	AA	TT	TT	CC	GG	0	TT	CC	TT	AA
										0.348315	0.763314	0.825843	0.867403	0.321839	0.475138	0.511494	0.0955056	0.105556	0.711111	0.781421	0.5	0.9	0.578035	0.1	0.641176	0.149171	0.138889	0.42
	allele contributing a narrow seminal root angle
	allele contributing a wide seminal root angle

## Sheet: ST6
Title: Prioritizing QTLs for root system architecture in tetraploid wheat
Authors: Marco Maccaferri*,1, Walid El-Feki1,2, Nazemi Ghasemali1,3, Silvio Salvi1, Maria Angela Canè M1, Chiara Colalongo1, Sandra Stefanelli1, Roberto Tuberosa1
1Department of Agricultural Sciences, University of Bologna, 40127 Bologna, Italy
2Department of Crop Sciences, Faculty of Agriculture, Alexandria University, 23714 Alexandria, Egypt
3Department of Agriculture, HajiAbad Branch, Islamic Azad University, 21100 HajiAbad, Iran
* To whom correspondence should be addressed: marco.maccaferri@unibo.it
Supplementary Table S6. Allelic distribution for root growth angle (RGA) QTL-tagging SNPs in the five Unibo-DP durum panel subgroups as defined by population structure analysis. Accessions listed by population structure.
Only QTLs significant in the durum panel are reported. QTL-tagging SNPs are sorted for QTL relevance (R2 value). The SNP allele contributing the narrow angle effect is reported in green background while the allele for the open root growth angle is reported in red
Accessions are listed based on population structure
Accession code	Accession name	Main Subgroup	S1	S2	S3	S4	S5	SRA (°)	rs#	IWB13830	IWB69501	IWA1597	IWA7700	wPt-0538	IWB13062	IWB24957	IWB73831	IWB16988	IWB62692	IWB371	IWB50963	IWB56095	IWB70610	IWB73449	IWA2752	IWB3169	IWB20424	IWB71119
			ICARDA germplasm for dryland areas	ICARDA germplasm for temperate areas	Italian and early '70 CIMMYT germplasm	CIMMYT germplasm (late '70-early '80)	CIMMYT germplasm (late '80-early '90)		alleles	A/G	C/T	T/C	T/C	A/T	G/A	C/T	C/T	T/C	A/G	G/A	A/G	T/C	A/G	G/A	C/T	C/T	A/G	A/G
									chrom	chr2B	chr4B	chr2A	chr1B	chr4A	chr6B	chr5B	chr4B	chr2A	chr6B	chr7B	chr6A	chr7A	chr3A	chr2B	chr7A	chr7A	chr2A	chr6A
									cM	176	46.6	99	65	156.16	145.3	49.23	35.2	9.9	22.1	177.2	72.4	147.4	173.1	72	130.5	180.3	210.8	122.4
									R2(%)	2.4	3.81	3.9	4.15	4.18	4.53	4.59	4.6	4.73	4.76	5.06	5.24	5.29	5.46	6.18	7.03	7.2	7.45	8.78
DP160	MASSARA_1	1	0.956	0.009	0.006	0.018	0.012	95.7	DP160	GG	TT	TT	CC	1	AA	TT	TT	TT	AA	GG	AA	CC	GG	GG	TT	CC	AA	GG
DP071	MRB589_5	1	0.944	0.012	0.011	0.012	0.02	96.3	DP071	GG	CC	TT	CC	1	AA	TT	CC	TT	AA	GG	AA	CC	GG	GG	TT	TT	AA	GG
DP060	AWALBIT	1	0.94	0.013	0.031	0.009	0.006	98.6	DP060	GG	CC	TT	CC	1	AA	TT	CC	TT	GG	GG	AA	CC	GG	GG	TT	TT	AA	GG
DP187	YOUNES-1	1	0.789	0.014	0.014	0.173	0.01	92.6	DP187	GG	TT	TT	TT	1	AA	TT	CC	TT	AA	GG	AA	CC	GG	GG	CC	CC	AA	GG
DP148	BLK2//134XS-69-186/368-1/3/MRB589_5/4/ALBT_3	1	0.703	0.059	0.176	0.042	0.02	100.4	DP148	GG	CC	TT	TT	1	AA	CC	CC	TT	GG	GG	AA	CC	AA	GG	CC	CC	AA	GG
DP167	OMLAHN-3	1	0.679	0.132	0.025	0.093	0.072	127.7	DP167	GG	TT	TT	CC	1	AA	CC	TT	CC	AA	AA	AA	TT	GG	GG	CC	CC	AA	GG
DP169	OMSNIMA-1	1	0.606	0.204	0.016	0.159	0.016	112.7	DP169	GG	TT	TT	TT	1	AA	CC	TT	TT	AA	GG	NN	CC	GG	GG	CC	CC	AA	GG
DP083	CAPEITI 8	1	0.598	0.076	0.314	0.005	0.007	96.6	DP083	GG	TT	TT	CC	1	AA	TT	TT	TT	GG	GG	AA	CC	GG	AA	TT	TT	NN	GG
DP182	TELSET_5	1	0.514	0.435	0.022	0.015	0.013	86	DP182	GG	CC	TT	CC	1	AA	TT	CC	TT	GG	GG	AA	TT	GG	GG	TT	TT	AA	GG
DP128	AZEGHAR_2	1	0.483	0.056	0.05	0.384	0.026	103.1	DP128	AA	CC	TT	TT	1	GG	CC	TT	CC	AA	GG	AA	CC	GG	GG	CC	TT	AA	GG
DP166	OMGENIL_3	1	0.421	0.117	0.029	0.415	0.017	119.1	DP166	GG	CC	TT	CC	1	NN	TT	CC	TT	AA	GG	AA	CC	AA	GG	CC	CC	AA	GG
DP049	AMRIA (MOROCCO_1808)	2	0.015	0.942	0.015	0.017	0.011	103.2	DP049	AA	NN	TT	TT	1	GG	CC	TT	CC	NN	GG	AA	TT	AA	AA	CC	CC	AA	GG
DP102	MESSAPIA	2	0.01	0.94	0.024	0.017	0.01	119.9	DP102	AA	TT	TT	TT	1	GG	CC	TT	CC	AA	GG	AA	TT	GG	AA	CC	CC	AA	GG
DP050	MAROUANE (MOROCCO_1809)	2	0.012	0.934	0.011	0.025	0.018	116.8	DP050	AA	CC	TT	CC	1	GG	CC	CC	TT	GG	GG	AA	NN	AA	GG	CC	CC	AA	AA
DP030	ARTENA	2	0.014	0.92	0.026	0.014	0.026	81.7	DP030	AA	CC	TT	CC	1	GG	NN	CC	TT	AA	GG	AA	NN	AA	GG	CC	CC	GG	AA
DP181	SHABHA	2	0.016	0.92	0.038	0.014	0.012	101.3	DP181	GG	CC	TT	TT	1	GG	CC	TT	CC	AA	GG	AA	NN	AA	GG	TT	CC	NN	AA
DP048	CHAOUI (MOROCCO_1807)	2	0.011	0.914	0.014	0.051	0.01	117.1	DP048	GG	TT	TT	TT	1	GG	CC	TT	CC	GG	GG	GG	CC	AA	AA	CC	CC	AA	GG
DP087	COLOSSEO	2	0.012	0.902	0.007	0.063	0.015	107.1	DP087	AA	TT	TT	CC	1	GG	CC	TT	CC	AA	GG	AA	CC	AA	AA	CC	CC	AA	GG
DP028	ALDEANO	2	0.016	0.898	0.06	0.016	0.01	122.5	DP028	AA	CC	TT	CC	1	AA	CC	TT	CC	AA	AA	GG	TT	GG	AA	CC	CC	AA	AA
DP110	ROQUENO	2	0.027	0.897	0.013	0.042	0.021	94.1	DP110	AA	CC	TT	CC	NN	GG	CC	CC	TT	AA	GG	AA	TT	AA	GG	CC	CC	GG	AA
DP108	PRODURA	2	0.007	0.89	0.015	0.082	0.006	101.7	DP108	AA	TT	TT	CC	1	GG	CC	TT	TT	GG	GG	AA	TT	AA	GG	CC	CC	AA	AA
DP147	SEBOU	2	0.022	0.884	0.016	0.048	0.03	105.2	DP147	AA	CC	TT	TT	1	GG	CC	TT	TT	AA	GG	AA	TT	GG	GG	CC	CC	GG	GG
DP149	ARIC31708.70/3/BO-DW//CDECH/BR-DW/4/CIT71/GTA	2	0.059	0.855	0.022	0.042	0.022	104.9	DP149	AA	CC	TT	TT	NN	GG	CC	TT	CC	AA	GG	AA	TT	AA	GG	CC	CC	GG	GG
DP146	OSL_1/4/BUC/CHRC//PRL/3/PVN/5/HEL/3/YAV/CORM//SHWA	2	0.007	0.847	0.011	0.09	0.045	75.4	DP146	AA	CC	TT	TT	1	AA	TT	CC	TT	GG	GG	AA	CC	AA	GG	CC	CC	GG	AA
DP029	ARIESOL	2	0.01	0.827	0.05	0.078	0.035	100.3	DP029	GG	CC	TT	TT	1	GG	CC	TT	CC	AA	GG	AA	TT	AA	GG	CC	CC	GG	GG
DP150	JORDAN	2	0.022	0.825	0.052	0.09	0.011	81.9	DP150	AA	CC	TT	NN	1	AA	CC	NN	TT	GG	GG	AA	TT	AA	GG	CC	TT	NN	AA
DP178	SAADA3/DDS//MTL-1	2	0.013	0.824	0.06	0.076	0.027	86.6	DP178	GG	TT	NN	NN	1	GG	CC	TT	TT	GG	GG	AA	TT	GG	GG	TT	CC	AA	AA
DP073	SEBAH	2	0.01	0.809	0.011	0.16	0.01	104	DP073	AA	TT	TT	CC	1	GG	CC	TT	TT	AA	GG	AA	TT	AA	AA	CC	CC	AA	GG
DP145	HEIDER	2	0.02	0.804	0.006	0.155	0.014	109.7	DP145	AA	CC	TT	CC	1	GG	CC	TT	TT	AA	GG	AA	TT	GG	AA	CC	CC	AA	GG
DP127	RADIOSO	2	0.029	0.787	0.14	0.032	0.012	66.3	DP127	AA	TT	TT	TT	1	AA	TT	TT	TT	GG	GG	AA	CC	GG	AA	TT	TT	GG	AA
DP012	CMH82A.1062/3/GGOVZ394//SBA81/PLC/4/AAZ_1/CREX/5/HUI//CIT71/CII	2	0.047	0.784	0.014	0.127	0.029	100.1	DP012	GG	CC	TT	NN	1	NN	CC	NN	TT	NN	GG	NN	NN	AA	AA	TT	CC	AA	AA
DP136	CHAM_1	2	0.028	0.779	0.033	0.149	0.011	116.6	DP136	AA	CC	TT	TT	0	GG	CC	CC	TT	AA	GG	GG	TT	GG	AA	CC	CC	AA	GG
DP034	BOLIDO	2	0.073	0.769	0.011	0.109	0.038	130.2	DP034	AA	CC	TT	TT	1	GG	CC	TT	TT	AA	GG	AA	TT	AA	AA	CC	CC	AA	AA
DP144	HAURANI	2	0.238	0.712	0.032	0.009	0.009	100.9	DP144	GG	CC	TT	CC	1	AA	CC	TT	TT	AA	GG	AA	CC	AA	GG	TT	CC	GG	GG
DP077	APPIO	2	0.164	0.706	0.046	0.015	0.069	110.7	DP077	GG	CC	TT	CC	1	GG	CC	TT	CC	AA	AA	AA	CC	AA	GG	CC	CC	AA	AA
DP176	QUADALETE	2	0.023	0.698	0.197	0.076	0.007	100	DP176	AA	TT	TT	TT	1	AA	CC	TT	CC	GG	GG	AA	TT	GG	AA	CC	CC	AA	GG
DP035	BOLO	2	0.013	0.69	0.01	0.041	0.246	109.1	DP035	AA	NN	TT	CC	1	GG	CC	NN	CC	AA	GG	AA	CC	NN	GG	CC	CC	AA	GG
DP055	MARZAK	2	0.276	0.683	0.016	0.014	0.011	105.9	DP055	NN	TT	TT	NN	1	NN	NN	TT	TT	AA	GG	AA	TT	GG	NN	NN	CC	AA	NN
DP033	BOLENGA	2	0.026	0.653	0.255	0.06	0.006	116.2	DP033	GG	TT	TT	TT	1	AA	CC	TT	TT	AA	GG	GG	CC	GG	GG	CC	CC	AA	GG
DP137	DERAA	2	0.017	0.63	0.034	0.272	0.047	111.3	DP137	AA	CC	TT	TT	0	GG	CC	CC	CC	GG	GG	AA	CC	GG	AA	CC	CC	AA	GG
DP074	STOJOCRI_3	2	0.122	0.617	0.023	0.228	0.01	95.1	DP074	AA	CC	TT	TT	1	GG	CC	CC	CC	AA	GG	AA	CC	GG	NN	CC	CC	AA	AA
DP133	BELIKH 2	2	0.016	0.615	0.02	0.287	0.062	114	DP133	GG	CC	TT	TT	NN	GG	CC	CC	TT	AA	GG	AA	CC	AA	GG	CC	CC	AA	GG
DP066	KRS/HCN	2	0.018	0.608	0.013	0.34	0.021	114.4	DP066	AA	CC	TT	CC	1	AA	CC	TT	CC	AA	GG	AA	TT	GG	GG	CC	CC	AA	GG
DP113	VALBELICE	2	0.261	0.591	0.133	0.01	0.006	78.3	DP113	AA	CC	TT	CC	1	AA	TT	CC	TT	AA	GG	AA	TT	GG	GG	CC	TT	GG	GG
DP124	ATLAST-1	2	0.014	0.583	0.02	0.328	0.056	87.9	DP124	GG	CC	TT	TT	1	NN	CC	TT	CC	GG	GG	AA	TT	GG	NN	CC	CC	GG	AA
DP047	NASSIRA (MOROCCO_1805)	2	0.097	0.559	0.01	0.308	0.026	90.4	DP047	AA	CC	TT	CC	1	AA	CC	TT	TT	GG	GG	AA	TT	AA	GG	CC	TT	AA	NN
DP089	CRESO	2	0.02	0.554	0.023	0.393	0.009	106.1	DP089	AA	TT	TT	CC	1	GG	CC	TT	TT	AA	GG	AA	TT	GG	AA	CC	CC	AA	AA
DP079	ARCANGELO	2	0.196	0.548	0.168	0.077	0.011	104.6	DP079	AA	TT	TT	CC	1	GG	CC	TT	TT	AA	NN	AA	TT	GG	AA	CC	NN	AA	AA
DP163	MURLAGOST-1	2	0.008	0.532	0.009	0.391	0.059	104.5	DP163	NN	TT	TT	CC	1	AA	CC	CC	CC	GG	GG	AA	CC	AA	AA	CC	CC	AA	GG
DP139	GEROMTEL-1	2	0.023	0.521	0.029	0.386	0.041	75.4	DP139	AA	CC	TT	TT	1	AA	CC	CC	TT	GG	GG	AA	CC	AA	GG	TT	CC	GG	AA
DP084	CAPPELLI	2	0.053	0.517	0.384	0.016	0.03	103	DP084	GG	CC	TT	CC	1	AA	CC	TT	TT	GG	AA	AA	TT	GG	GG	CC	TT	GG	AA
DP039	DURCAL	2	0.032	0.507	0.015	0.412	0.033	97.8	DP039	AA	CC	TT	TT	1	AA	CC	TT	TT	AA	GG	AA	TT	GG	GG	CC	CC	AA	AA
DP151	KABIR 1	2	0.028	0.489	0.204	0.261	0.018	79.8	DP151	GG	CC	TT	CC	1	AA	CC	CC	TT	GG	GG	AA	CC	AA	AA	CC	TT	AA	AA
DP126	AWALI_1	2	0.081	0.465	0.115	0.323	0.017	104.8	DP126	GG	CC	TT	CC	1	GG	CC	TT	CC	GG	GG	AA	CC	AA	AA	CC	CC	AA	AA
DP154	KORIFLA	2	0.06	0.458	0.26	0.033	0.188	101.8	DP154	GG	CC	TT	TT	1	GG	CC	CC	CC	GG	GG	AA	CC	GG	GG	CC	CC	AA	AA
DP104	MOHAWK	2	0.018	0.457	0.291	0.218	0.015	101.1	DP104	GG	CC	TT	CC	NN	GG	CC	CC	TT	AA	GG	AA	CC	AA	GG	CC	TT	AA	AA
DP141	GIDARA_2	2	0.429	0.449	0.014	0.1	0.007	103.9	DP141	GG	CC	TT	TT	1	GG	TT	CC	TT	AA	GG	AA	CC	GG	GG	CC	NN	AA	GG
DP013	DUKEM/3/RUFF/FGO//YAV79	2	0.027	0.448	0.064	0.331	0.13	76.6	DP013	GG	CC	TT	TT	1	AA	CC	TT	TT	AA	GG	AA	CC	GG	GG	CC	CC	AA	AA
DP134	BRACHOUA	2	0.032	0.448	0.042	0.359	0.118	96.6	DP134	GG	CC	TT	TT	1	GG	CC	CC	TT	AA	GG	AA	TT	GG	GG	CC	CC	AA	AA
DP173	OUASLAHN-1	2	0.015	0.444	0.158	0.292	0.09	70.7	DP173	AA	CC	TT	TT	NN	AA	CC	CC	TT	AA	GG	AA	TT	AA	GG	CC	CC	GG	AA
DP112	TRINAKRIA	2	0.224	0.44	0.299	0.025	0.011	109.3	DP112	AA	CC	TT	CC	1	AA	CC	TT	TT	GG	AA	AA	TT	GG	AA	CC	TT	NN	GG
DP140	GEZIRA-17	2	0.022	0.427	0.487	0.055	0.009	96.5	DP140	AA	CC	TT	CC	1	GG	CC	CC	CC	AA	AA	GG	CC	GG	AA	TT	TT	GG	AA
DP088	CORTEZ	2	0.071	0.419	0.079	0.383	0.048	91.6	DP088	GG	CC	TT	TT	1	GG	CC	TT	TT	AA	GG	AA	TT	GG	GG	CC	TT	AA	AA
DP186	WADALMEZ_1	2	0.01	0.37	0.245	0.207	0.169	98.9	DP186	GG	CC	TT	TT	0	GG	CC	CC	TT	NN	GG	AA	TT	AA	AA	CC	CC	AA	AA
DP003	CLAUDIO	2	0.009	0.36	0.26	0.149	0.222	76.6	DP003	GG	CC	TT	NN	1	GG	CC	CC	TT	AA	GG	NN	CC	AA	GG	CC	CC	AA	AA
DP067	MURLAGOST-3	2	0.019	0.225	0.066	0.422	0.267	103.5	DP067	GG	CC	TT	TT	1	NN	CC	TT	TT	AA	GG	AA	TT	AA	GG	CC	CC	AA	GG
DP114	VALNOVA	3	0.006	0.01	0.97	0.006	0.008	120.7	DP114	AA	CC	TT	CC	0	GG	CC	CC	TT	AA	AA	GG	CC	GG	AA	CC	CC	AA	AA
DP076	ANTON	3	0.046	0.013	0.907	0.009	0.025	103.1	DP076	AA	CC	TT	TT	0	GG	CC	CC	TT	AA	AA	GG	TT	GG	AA	CC	CC	AA	AA
DP105	OFANTO	3	0.038	0.04	0.895	0.008	0.019	94.9	DP105	AA	CC	TT	CC	0	GG	CC	CC	TT	AA	AA	AA	CC	GG	AA	TT	NN	AA	AA
DP095	GARGANO	3	0.091	0.022	0.87	0.007	0.01	105.7	DP095	NN	CC	TT	CC	1	AA	CC	CC	TT	AA	AA	NN	TT	GG	AA	CC	TT	AA	AA
DP116	WESTBRED 881	3	0.011	0.105	0.857	0.007	0.02	94.2	DP116	GG	CC	TT	TT	1	GG	CC	CC	TT	AA	GG	GG	CC	AA	GG	TT	CC	AA	GG
DP081	BRAVADUR	3	0.021	0.086	0.829	0.052	0.012	90.1	DP081	NN	CC	TT	NN	1	NN	CC	NN	TT	AA	GG	AA	NN	NN	GG	TT	CC	AA	AA
DP002	CANNIZZO	3	0.086	0.027	0.803	0.064	0.02	99.9	DP002	AA	CC	TT	CC	0	AA	CC	CC	TT	AA	AA	AA	CC	GG	AA	CC	TT	GG	AA
DP099	IXOS	3	0.018	0.117	0.79	0.063	0.012	138	DP099	AA	TT	CC	CC	0	GG	CC	TT	TT	AA	AA	GG	CC	GG	AA	CC	CC	AA	AA
DP096	GRAZIA	3	0.018	0.022	0.765	0.161	0.034	105.9	DP096	GG	CC	TT	NN	0	GG	CC	CC	TT	AA	GG	GG	CC	AA	GG	CC	CC	AA	AA
DP094	FORTORE	3	0.111	0.134	0.735	0.006	0.013	112.2	DP094	GG	CC	TT	CC	0	AA	CC	CC	TT	AA	AA	AA	CC	GG	AA	CC	TT	AA	AA
DP103	MEXICALI 75	3	0.02	0.015	0.729	0.041	0.195	83.2	DP103	GG	CC	TT	TT	1	GG	CC	CC	TT	AA	NN	AA	CC	GG	GG	CC	CC	GG	AA
DP006	MONGIBELLO	3	0.013	0.094	0.715	0.041	0.136	109.6	DP006	AA	CC	TT	CC	0	AA	CC	CC	TT	AA	AA	GG	CC	GG	AA	CC	CC	AA	AA
DP100	KRONOS	3	0.008	0.115	0.679	0.193	0.006	111.7	DP100	AA	CC	TT	NN	1	GG	CC	CC	TT	AA	GG	AA	TT	AA	AA	CC	CC	AA	GG
DP085	CICCIO	3	0.338	0.014	0.639	0.005	0.005	95.2	DP085	AA	CC	TT	CC	1	GG	TT	CC	TT	AA	GG	GG	CC	GG	AA	TT	TT	AA	AA
DP189	KOFA	3	0.026	0.339	0.614	0.013	0.008	96.3	DP189	GG	CC	TT	TT	1	GG	CC	CC	TT	AA	GG	GG	CC	AA	GG	TT	CC	AA	GG
DP107	PLINIO	3	0.035	0.21	0.606	0.109	0.041	110.7	DP107	AA	TT	TT	CC	1	GG	CC	CC	TT	AA	GG	AA	TT	GG	AA	CC	CC	AA	AA
DP008	PIETRAFITTA	3	0.009	0.019	0.598	0.365	0.01	88.8	DP008	AA	CC	TT	TT	1	GG	CC	CC	TT	AA	NN	AA	CC	GG	GG	CC	CC	AA	AA
DP109	REVA	3	0.01	0.304	0.584	0.09	0.011	83.7	DP109	AA	CC	TT	TT	1	NN	CC	CC	TT	AA	GG	AA	CC	AA	GG	CC	NN	AA	AA
DP004	LESINA	3	0.136	0.248	0.568	0.038	0.011	101.4	DP004	AA	NN	TT	CC	1	GG	CC	NN	TT	AA	AA	AA	TT	GG	AA	CC	NN	NN	AA
DP106	PLATANI	3	0.389	0.019	0.561	0.009	0.021	81.5	DP106	GG	CC	TT	CC	1	AA	CC	CC	TT	GG	AA	AA	CC	GG	GG	TT	CC	GG	AA
DP010	TORREBIANCA	3	0.012	0.27	0.538	0.013	0.168	100.9	DP010	GG	CC	TT	CC	1	GG	CC	TT	TT	AA	AA	AA	CC	AA	GG	CC	CC	AA	AA
DP086	COLORADO-DW	3	0.011	0.275	0.511	0.186	0.017	101.8	DP086	GG	TT	TT	TT	1	GG	CC	CC	TT	GG	GG	GG	TT	AA	AA	CC	CC	AA	AA
DP044	SENADUR	3	0.014	0.397	0.43	0.02	0.138	101.9	DP044	AA	CC	TT	TT	1	GG	CC	CC	CC	AA	GG	AA	CC	GG	GG	CC	CC	AA	AA
DP120	ANGRE	3	0.022	0.25	0.383	0.158	0.187	128.5	DP120	AA	TT	TT	TT	1	GG	CC	CC	TT	AA	GG	AA	CC	GG	AA	CC	CC	GG	AA
DP179	SAJUR	3	0.022	0.158	0.365	0.259	0.196	80.2	DP179	AA	CC	TT	TT	1	GG	CC	CC	CC	AA	GG	AA	CC	AA	GG	TT	CC	AA	AA
DP170	ORONTE 1	3	0.044	0.281	0.33	0.061	0.284	89.9	DP170	AA	CC	TT	TT	1	GG	CC	CC	CC	AA	GG	AA	CC	AA	GG	TT	CC	NN	GG
DP064	KARIM	4	0.006	0.008	0.004	0.975	0.007	100.2	DP064	AA	CC	TT	TT	1	GG	CC	TT	TT	AA	GG	AA	TT	AA	NN	CC	TT	AA	AA
DP091	DUILIO	4	0.007	0.008	0.004	0.973	0.008	95.7	DP091	AA	CC	TT	TT	1	GG	CC	NN	TT	AA	GG	AA	TT	AA	GG	CC	TT	AA	AA
DP056	OURGH	4	0.008	0.007	0.004	0.969	0.012	94.4	DP056	GG	CC	TT	TT	1	GG	CC	TT	TT	AA	GG	AA	TT	AA	GG	CC	TT	AA	AA
DP158	MAAMOURI-1	4	0.009	0.016	0.01	0.951	0.014	103.2	DP158	AA	CC	TT	TT	NN	GG	CC	TT	TT	AA	GG	AA	TT	GG	AA	CC	CC	AA	AA
DP184	TERBOL 97_3	4	0.023	0.013	0.013	0.94	0.011	82	DP184	GG	CC	TT	TT	1	GG	CC	TT	TT	GG	GG	AA	TT	AA	GG	CC	CC	GG	GG
DP119	AINZEN_1	4	0.006	0.028	0.013	0.939	0.014	92.7	DP119	GG	CC	TT	TT	1	AA	CC	TT	TT	GG	GG	AA	TT	AA	GG	CC	CC	GG	AA
DP130	BICRE	4	0.018	0.038	0.009	0.927	0.009	109.2	DP130	AA	CC	TT	CC	1	GG	CC	TT	TT	AA	GG	AA	TT	AA	AA	CC	CC	AA	AA
DP118	AGHRASS_1	4	0.021	0.008	0.026	0.919	0.025	95	DP118	GG	CC	TT	TT	1	GG	CC	CC	TT	AA	GG	AA	TT	AA	AA	CC	CC	AA	AA
DP082	BRONTE	4	0.023	0.02	0.069	0.88	0.008	84.7	DP082	GG	CC	TT	TT	1	AA	CC	TT	TT	GG	GG	AA	TT	AA	AA	CC	TT	AA	AA
DP157	LOUKOS_1	4	0.022	0.055	0.018	0.872	0.033	78.3	DP157	GG	CC	TT	TT	1	AA	CC	TT	CC	GG	GG	AA	CC	AA	GG	CC	CC	AA	AA
DP121	AMEDAKUL-1	4	0.022	0.115	0.011	0.842	0.011	90.6	DP121	AA	CC	TT	CC	1	GG	CC	TT	TT	AA	GG	AA	TT	AA	GG	CC	CC	AA	AA
DP122	AMMAR-1	4	0.01	0.044	0.093	0.84	0.013	75.1	DP122	GG	CC	TT	TT	1	GG	CC	CC	TT	AA	GG	AA	TT	AA	AA	CC	CC	AA	AA
DP135	CHAHBA88	4	0.024	0.101	0.01	0.839	0.026	71.2	DP135	GG	CC	TT	TT	1	GG	CC	TT	TT	AA	GG	AA	TT	AA	GG	CC	TT	AA	AA
DP156	LAHN	4	0.035	0.016	0.013	0.829	0.108	110.5	DP156	GG	CC	TT	CC	1	GG	CC	TT	TT	AA	GG	AA	TT	AA	GG	CC	CC	AA	GG
DP183	TENSIFT_1	4	0.042	0.078	0.054	0.817	0.009	111.4	DP183	GG	CC	TT	TT	1	GG	CC	CC	TT	AA	GG	AA	TT	GG	GG	CC	CC	AA	AA
DP185	TUNSYR-1	4	0.03	0.131	0.013	0.757	0.069	112.7	DP185	AA	CC	TT	CC	1	AA	CC	CC	CC	AA	GG	AA	TT	AA	GG	CC	CC	AA	AA
DP117	WESTBRED TURBO	4	0.143	0.064	0.024	0.751	0.018	-	DP117	GG	CC	TT	CC	1	GG	CC	CC	TT	AA	GG	AA	TT	GG	GG	CC	CC	AA	AA
DP266	EUDO//CHEN_1/TEZ/3/TANTLO_1/4/PLATA_6/GREEN_17	4	0.004	0.006	0.004	0.747	0.238	110.6	DP266	GG	CC	TT	NN	1	GG	CC	TT	TT	AA	GG	AA	TT	AA	GG	CC	TT	AA	AA
DP168	OMRUF-2	4	0.011	0.102	0.016	0.746	0.124	109.7	DP168	AA	CC	TT	TT	1	AA	CC	TT	CC	GG	GG	AA	TT	AA	GG	CC	CC	GG	GG
DP037	BORLI	4	0.009	0.044	0.012	0.723	0.212	108.5	DP037	AA	CC	CC	TT	1	GG	CC	TT	TT	AA	GG	AA	TT	AA	GG	CC	CC	AA	AA
DP061	BCR/3/CHAM_1//GTA/STR	4	0.207	0.043	0.01	0.72	0.021	97.2	DP061	AA	CC	TT	TT	1	GG	CC	CC	TT	AA	GG	AA	TT	AA	AA	CC	CC	AA	AA
DP111	SVEVO	4	0.047	0.216	0.017	0.7	0.02	106.1	DP111	AA	CC	TT	TT	1	GG	CC	TT	TT	GG	AA	AA	TT	GG	AA	CC	CC	AA	AA
DP072	QUADALETE//ERP/MAL/3/UNKNOWN(VSGI,ODESSA)	4	0.274	0.027	0.006	0.668	0.025	117.6	DP072	GG	CC	TT	CC	1	GG	CC	TT	TT	AA	GG	AA	TT	AA	AA	CC	CC	AA	GG
DP131	BICREDERAA_1	4	0.022	0.27	0.037	0.661	0.01	95.7	DP131	AA	CC	TT	TT	1	GG	CC	CC	TT	AA	GG	AA	TT	GG	AA	CC	CC	AA	AA
DP005	MERIDIANO	4	0.173	0.131	0.031	0.64	0.025	105.3	DP005	AA	CC	TT	TT	1	GG	CC	TT	TT	AA	GG	AA	NN	AA	GG	TT	TT	AA	GG
DP142	GUEROU_1	4	0.008	0.292	0.023	0.64	0.037	70.8	DP142	GG	CC	TT	TT	1	AA	CC	TT	CC	GG	GG	AA	CC	AA	GG	CC	CC	GG	AA
DP177	RAZZAK	4	0.02	0.233	0.013	0.635	0.1	71.9	DP177	GG	CC	TT	TT	1	AA	CC	TT	TT	AA	GG	AA	CC	AA	AA	TT	TT	AA	AA
DP038	CANYON	4	0.01	0.286	0.01	0.632	0.061	96.7	DP038	GG	CC	TT	TT	1	GG	CC	TT	TT	AA	GG	AA	NN	GG	GG	CC	CC	AA	GG
DP171	OTB-6	4	0.045	0.302	0.016	0.624	0.013	86.5	DP171	GG	CC	TT	TT	1	AA	CC	CC	TT	GG	GG	AA	CC	GG	GG	CC	CC	NN	AA
DP161	MIKI-1	4	0.034	0.301	0.036	0.62	0.008	133.4	DP161	GG	CC	TT	TT	1	GG	CC	TT	CC	GG	GG	AA	TT	GG	AA	CC	CC	AA	AA
DP188	YOUSEF_1	4	0.006	0.346	0.018	0.61	0.019	90	DP188	GG	CC	TT	TT	1	NN	CC	CC	CC	GG	GG	AA	TT	GG	GG	CC	CC	AA	AA
DP053	JAWHAR	4	0.022	0.034	0.047	0.599	0.298	116.1	DP053	GG	CC	CC	TT	1	GG	CC	TT	TT	AA	GG	AA	CC	AA	GG	CC	CC	AA	GG
DP057	TAREK	4	0.019	0.35	0.009	0.591	0.032	84.2	DP057	AA	CC	TT	CC	1	GG	CC	CC	CC	GG	GG	AA	CC	AA	GG	CC	CC	AA	AA
DP164	NILE	4	0.033	0.352	0.015	0.589	0.011	106.9	DP164	AA	TT	TT	TT	1	AA	CC	TT	TT	AA	GG	AA	TT	AA	GG	CC	CC	AA	GG
DP175	QUABRACH-1	4	0.065	0.128	0.213	0.579	0.015	103	DP175	GG	CC	TT	CC	1	GG	CC	TT	TT	AA	GG	AA	TT	AA	GG	CC	CC	NN	NN
DP159	MARSYR-1	4	0.234	0.152	0.038	0.566	0.01	102.3	DP159	GG	CC	TT	CC	1	NN	CC	CC	TT	GG	GG	AA	NN	AA	AA	CC	CC	AA	AA
DP261	CNDO/PRIMADUR//HAI-OU_17/3/SNITAN	4	0.011	0.029	0.018	0.565	0.377	103.9	DP261	GG	CC	TT	TT	NN	GG	CC	TT	TT	AA	GG	AA	TT	GG	AA	CC	TT	GG	AA
DP132	BIGOST-1	4	0.041	0.372	0.01	0.551	0.026	112.7	DP132	AA	TT	TT	CC	1	GG	CC	TT	TT	AA	GG	AA	TT	AA	NN	CC	CC	AA	GG
DP093	FLAMINIO	4	0.01	0.01	0.431	0.538	0.011	108.1	DP093	GG	CC	TT	TT	1	GG	CC	CC	TT	AA	AA	GG	CC	AA	GG	TT	CC	AA	AA
DP123	ARISLAHN-5	4	0.071	0.106	0.274	0.526	0.023	104	DP123	GG	CC	TT	NN	1	GG	CC	NN	TT	AA	GG	AA	TT	GG	NN	CC	CC	NN	AA
DP155	LAGONIL-2	4	0.055	0.295	0.099	0.514	0.037	90.1	DP155	GG	CC	TT	TT	1	AA	CC	NN	TT	AA	GG	NN	TT	AA	GG	CC	CC	NN	AA
DP040	DUROI	4	0.042	0.378	0.009	0.51	0.062	104.2	DP040	GG	CC	TT	TT	1	AA	CC	TT	CC	AA	GG	AA	TT	AA	AA	CC	CC	AA	AA
DP090	DON PEDRO	4	0.078	0.353	0.025	0.507	0.036	104.2	DP090	GG	CC	TT	CC	1	GG	CC	TT	TT	AA	GG	AA	TT	AA	GG	CC	CC	AA	AA
DP062	CHHB88/DERAA	4	0.038	0.339	0.028	0.506	0.089	89.2	DP062	NN	CC	TT	TT	1	GG	CC	TT	TT	AA	GG	AA	CC	AA	NN	CC	CC	AA	AA
DP254	SOMAT_4/INTER_8	4	0.008	0.015	0.01	0.505	0.462	101.2	DP254	GG	CC	TT	CC	1	GG	CC	TT	TT	AA	GG	AA	TT	GG	AA	CC	CC	AA	AA
DP065	HML/CHHB88	4	0.009	0.428	0.018	0.501	0.044	109.8	DP065	GG	CC	TT	CC	1	GG	CC	TT	CC	AA	GG	AA	TT	GG	GG	CC	CC	AA	NN
DP125	AUS1	4	0.027	0.234	0.194	0.501	0.044	110.1	DP125	AA	CC	TT	TT	1	GG	CC	CC	CC	AA	GG	AA	CC	AA	AA	CC	CC	AA	AA
DP068	MOULSABIL_2	4	0.007	0.258	0.068	0.499	0.168	89.6	DP068	NN	CC	TT	NN	1	AA	CC	CC	CC	GG	GG	AA	CC	AA	GG	CC	CC	GG	AA
DP260	USDA595/3/D67.3/RABI//CRA/4/ALO/5/HUI/YAV_1/6/ARDENTE/7/HUI/YAV79/8/POD_9	4	0.011	0.013	0.011	0.49	0.475	111.8	DP260	GG	CC	TT	TT	1	AA	CC	TT	TT	AA	GG	AA	TT	AA	AA	CC	CC	AA	GG
DP069	OMBAR	4	0.352	0.049	0.015	0.489	0.096	67	DP069	GG	CC	TT	TT	1	AA	CC	CC	TT	AA	GG	AA	NN	AA	GG	NN	TT	NN	AA
DP063	CHACAN	4	0.02	0.307	0.075	0.477	0.121	90.4	DP063	AA	CC	TT	TT	1	AA	CC	CC	TT	GG	GG	AA	TT	AA	GG	CC	CC	AA	AA
DP172	OUASERL_1	4	0.259	0.159	0.054	0.469	0.059	99.1	DP172	GG	CC	TT	TT	1	AA	CC	CC	TT	AA	GG	AA	CC	GG	GG	CC	CC	GG	AA
DP153	KHABUR_1	4	0.009	0.44	0.072	0.461	0.018	91.9	DP153	GG	CC	TT	TT	1	GG	CC	CC	TT	GG	GG	AA	TT	AA	GG	CC	CC	GG	AA
DP032	BOABDIL	4	0.054	0.362	0.008	0.403	0.172	96.7	DP032	AA	CC	TT	CC	1	GG	CC	CC	TT	AA	GG	AA	TT	AA	GG	CC	CC	AA	AA
DP075	ZEINA_1	4	0.039	0.314	0.216	0.363	0.069	87.3	DP075	AA	CC	TT	TT	NN	AA	CC	CC	TT	AA	GG	AA	TT	AA	GG	CC	CC	NN	AA
DP098	ITALO	4	0.09	0.329	0.182	0.352	0.047	113.4	DP098	GG	CC	TT	CC	1	GG	CC	CC	CC	GG	GG	AA	TT	GG	GG	CC	CC	AA	GG
DP041	GALLARETA	5	0.004	0.005	0.004	0.006	0.98	113.7	DP041	GG	CC	CC	TT	1	AA	CC	CC	CC	AA	GG	AA	CC	GG	GG	CC	CC	GG	GG
DP258	HESSIAN-F_2/3/STOT//ALTAR 84/ALD	5	0.004	0.006	0.004	0.007	0.98	104.7	DP258	GG	CC	TT	TT	1	NN	CC	TT	TT	GG	GG	AA	CC	GG	GG	CC	CC	GG	NN
DP253	STOT//ALTAR 84/ALD	5	0.004	0.016	0.007	0.014	0.959	99.4	DP253	GG	CC	TT	TT	1	GG	CC	TT	TT	GG	GG	AA	CC	GG	GG	CC	CC	GG	AA
DP257	1A.1D 5+10-6/2*WB881//1A.1D 5+10-6/3*MOJO/3/BISU_1/PATKA_3	5	0.008	0.009	0.005	0.021	0.956	104.3	DP257	GG	CC	CC	TT	1	AA	CC	CC	TT	AA	GG	AA	TT	GG	GG	CC	CC	AA	AA
DP024	GS/CRA//SBA81/3/HO/4/MEXI_1/5/MEMO/6/2*ALTAR 84	5	0.005	0.01	0.007	0.028	0.951	118.9	DP024	GG	CC	CC	TT	1	AA	CC	CC	TT	AA	GG	AA	CC	GG	GG	CC	CC	GG	GG
DP015	KULRENGI-BALIKCIL_8	5	0.012	0.018	0.006	0.02	0.944	111.4	DP015	GG	CC	CC	TT	1	AA	CC	CC	TT	GG	GG	AA	CC	GG	GG	CC	CC	GG	GG
DP255	CHEN_1/TEZ/3/GUIL//CIT71/CII/4/SORA/PLATA_12/5/STOT//ALTAR 84/ALD	5	0.008	0.017	0.008	0.024	0.944	77	DP255	GG	CC	TT	TT	1	AA	CC	CC	TT	GG	GG	AA	CC	AA	GG	CC	CC	NN	AA
DP262	GEDIZ/FGO//GTA/3/SRN_1/4/TOTUS/5/ENTE/MEXI_2//HUI/3/YAV_1/GEDIZ/6/SOMBRA_20/7/STOT//ALTAR 84/ALD	5	0.006	0.028	0.015	0.045	0.906	96.3	DP262	GG	CC	TT	TT	1	GG	CC	TT	TT	GG	GG	AA	CC	GG	AA	CC	CC	AA	AA
DP252	SOOTY_9/RASCON_37	5	0.019	0.056	0.025	0.015	0.885	111.6	DP252	GG	CC	CC	CC	1	AA	CC	CC	TT	AA	GG	GG	TT	GG	GG	CC	CC	AA	AA
DP259	AJAIA_12/F3LOCAL(SEL.ETHIO.135.85)//PLATA_13/3/SOMAT_3/4/SOOTY_9/RASCON_37	5	0.026	0.048	0.013	0.032	0.88	111.1	DP259	GG	CC	CC	CC	1	GG	CC	CC	TT	AA	GG	AA	TT	GG	GG	CC	CC	AA	AA
DP023	BUSHEN_4/TARRO_2//BUSHEN_4	5	0.015	0.099	0.007	0.013	0.865	108	DP023	GG	CC	CC	TT	1	AA	CC	TT	TT	AA	GG	AA	CC	GG	GG	CC	CC	GG	GG
DP265	PLATA_10/6/MQUE/4/USDA573//QFN/AA_7/3/ALBA-D/5/AVO/HUI/7/PLATA_13/8/THKNEE_11/9/CHEN/ALTAR 84/3/HUI/POC//BUB/RUFO/4/FNFOOT	5	0.016	0.061	0.014	0.054	0.855	101.5	DP265	GG	CC	CC	CC	1	AA	CC	CC	TT	AA	GG	AA	TT	GG	GG	CC	CC	AA	AA
DP267	ROLA_5/3/AJAIA_12/F3LOCAL(SEL.ETHIO.135.85)//PLATA_13/4/MALMUK_1/SERRATOR_1	5	0.099	0.018	0.012	0.021	0.851	90.1	DP267	AA	CC	TT	TT	1	GG	CC	CC	TT	AA	GG	AA	CC	AA	GG	CC	CC	AA	AA
DP017	PORTO_5	5	0.021	0.018	0.014	0.103	0.844	139.2	DP017	AA	CC	CC	TT	1	AA	CC	TT	CC	AA	GG	AA	TT	GG	GG	CC	CC	NN	AA
DP020	ACUATICO/YAZI_1	5	0.007	0.053	0.013	0.122	0.805	101.3	DP020	GG	CC	CC	TT	1	AA	CC	CC	TT	AA	GG	AA	CC	AA	GG	CC	CC	GG	GG
DP025	RASCON_37/2*TARRO_2	5	0.013	0.155	0.007	0.031	0.793	107.6	DP025	AA	CC	CC	TT	1	AA	CC	CC	TT	GG	GG	AA	CC	GG	GG	CC	CC	AA	GG
DP021	FOCHA_1/5*ALAS	5	0.005	0.008	0.006	0.206	0.775	85.9	DP021	GG	CC	CC	TT	1	AA	CC	CC	TT	GG	GG	AA	CC	AA	GG	CC	CC	GG	AA
DP269	SOMAT_3/PHAX_1//TILO_1/LOTUS_4	5	0.099	0.036	0.028	0.073	0.764	108.7	DP269	GG	CC	CC	TT	1	GG	CC	CC	TT	AA	GG	AA	TT	GG	GG	CC	CC	AA	AA
DP256	MALMUK_1//LOTUS_5/F3LOCAL(SEL.ETHIO.135.85)	5	0.018	0.034	0.024	0.175	0.749	110.4	DP256	GG	CC	TT	TT	1	GG	CC	TT	CC	AA	GG	AA	CC	AA	GG	CC	CC	AA	GG
DP011	BISU_1/PATKA_3	5	0.008	0.192	0.042	0.025	0.733	109.5	DP011	GG	CC	TT	TT	1	AA	CC	CC	TT	AA	GG	AA	CC	GG	GG	CC	CC	GG	GG
DP264	RANCO//CIT71/CII/3/COMDK/4/TCHO//SHWA/MALD/3/CREX/5/SNITAN	5	0.058	0.084	0.018	0.153	0.686	104.6	DP264	AA	CC	CC	TT	1	AA	CC	TT	TT	AA	GG	AA	CC	AA	GG	CC	CC	GG	AA
DP080	ARCOBALENO	5	0.005	0.012	0.011	0.299	0.673	106.5	DP080	GG	CC	CC	TT	1	AA	CC	TT	TT	AA	GG	AA	CC	AA	GG	CC	CC	AA	GG
DP016	PLATA_16	5	0.011	0.029	0.01	0.282	0.667	100	DP016	GG	CC	CC	TT	1	AA	CC	TT	TT	AA	GG	AA	CC	AA	GG	CC	CC	GG	GG
DP036	BOMBASI	5	0.01	0.006	0.006	0.321	0.657	94.3	DP036	GG	CC	CC	TT	1	AA	CC	CC	TT	GG	GG	AA	CC	AA	GG	CC	CC	GG	AA
DP251	1A.1D 5+10-6/3*MOJO//RCOL	5	0.053	0.015	0.025	0.286	0.621	95.7	DP251	GG	CC	TT	TT	0	AA	CC	TT	TT	GG	GG	AA	CC	AA	GG	CC	TT	AA	AA
DP263	VANRRIKSE_6.2//1A-1D 2+12-5/3*WB881	5	0.111	0.079	0.085	0.113	0.613	113.7	DP263	AA	CC	CC	NN	1	GG	CC	TT	TT	AA	GG	AA	TT	AA	NN	CC	CC	AA	GG
DP045	SULA	5	0.01	0.018	0.035	0.327	0.609	68.5	DP045	GG	CC	CC	TT	1	AA	CC	CC	TT	GG	GG	AA	CC	AA	GG	CC	CC	GG	AA
DP268	ARMENT//SRN_3/NIGRIS_4/3/CANELO_9.1	5	0.036	0.229	0.108	0.043	0.584	106	DP268	AA	CC	TT	TT	1	GG	CC	CC	TT	AA	GG	AA	TT	GG	GG	CC	TT	AA	AA
DP031	ASTIGI	5	0.015	0.202	0.011	0.2	0.573	105.2	DP031	GG	CC	CC	TT	1	AA	CC	TT	TT	AA	GG	AA	TT	GG	GG	CC	CC	AA	AA
DP018	ROK/FGO//STIL/3/BISU_1	5	0.012	0.176	0.023	0.245	0.544	102.2	DP018	GG	CC	CC	NN	1	AA	CC	TT	TT	AA	GG	AA	CC	AA	GG	CC	CC	AA	AA
DP054	MARJANA	5	0.011	0.026	0.033	0.386	0.544	129.9	DP054	NN	CC	NN	TT	1	GG	CC	TT	TT	AA	GG	AA	TT	GG	NN	CC	CC	AA	GG
DP042	ILLORA	5	0.013	0.416	0.019	0.033	0.518	116.8	DP042	AA	TT	CC	CC	1	GG	CC	TT	CC	GG	GG	AA	CC	GG	GG	CC	CC	AA	GG
DP097	IRIDE	5	0.01	0.193	0.038	0.302	0.456	99.4	DP097	GG	CC	CC	TT	1	AA	CC	NN	TT	AA	GG	AA	CC	AA	GG	CC	CC	AA	AA
DP007	NORBA	5	0.08	0.218	0.176	0.079	0.448	100.1	DP007	GG	CC	TT	TT	1	AA	CC	CC	TT	AA	GG	GG	CC	GG	AA	TT	CC	GG	GG
DP027	SRN_3/AJAIA_15//DUKEM_1/3/DION_2	5	0.019	0.323	0.034	0.267	0.358	-	DP027	GG	CC	CC	TT	1	AA	CC	TT	TT	GG	GG	AA	CC	AA	AA	CC	CC	AA	AA
