# Supplementary material for: Prioritizing quantitative trait loci for root system architecture in tetraploid wheat
Source: J Exp Bot. 2016 Feb 13;67(4):1161–78. doi: 10.1093/jxb/erw039 (PMC4753857; doi:10.1093/jxb/erw039)
Supplement: Supplementary Data [file supp_erw039_supplementary_table_S7.xlsx]

## Sheet: Supplemental Table S7
Title: Prioritizing QTLs for root system architecture in tetraploid wheat
Authors: Marco Maccaferri*,1, Walid El-Feki1,2, Nazemi Ghasemali1,3, Silvio Salvi1, Maria Angela Canè M1, Chiara Colalongo1, Sandra Stefanelli1, Roberto Tuberosa1
1Department of Agricultural Sciences, University of Bologna, 40127 Bologna, Italy
2Department of Crop Sciences, Faculty of Agriculture, Alexandria University, 23714 Alexandria, Egypt
3Department of Agriculture, HajiAbad Branch, Islamic Azad University, 21100 HajiAbad, Iran
* To whom correspondence should be addressed: marco.maccaferri@unibo.it
Supplementary Table S7. Effect on grain yield (GY) and thousand grain weight (TGW) of GWAS-QTLs for root growth angle (RGA) in the Unibo-DP panel based on 15 field trials carried out in the Mediterranean Basin
Only QTLs significant in the durum panel and with R2 value > 5% are reported.
Environments are listed according to mean GY.
For a detailed description of environments see Maccaferri et al. (2011).
							GY (ton ha-1)															TGW
							Environments															Environments
QTL	Confidence Interval (cM)	Tag-SNP	SNP	RGA-increasing allele	RGA R2 (%)	RGA Effect (°)	P4r05	P8r04	P5r04	P5i04	P8r05	P8i04	P6r05	P7r05	P8i05	P2r05	P2r04	P7i05	P3r04	P1r04	P6i05	P4r05	P8r04	P5r04	P5i04	P8r05	P8i04	P6r05	P8i05	P2r05	P2r04	P3r04	P1r04	P6i05
							0.99	2.21	3	3.6	3.6	4.09	4.37	4.63	5.61	5.66	5.8	5.84	6.44	6.45	6.78
QTLs significant in the durum panel. R2 > 5%							GY effect (on % of mean)															TGW effect (on % of mean)
QRga.ubo-7B	175-177-180	IWB371	A/G	A	5.1	+12.8	-2.33856	1.87791	-0.983516	-2.5	0.369457	-0.791433	-3.09995	-0.237452	0.175515	-2.07705	-0.0207301	-3.38212	-0.301939	-0.47039	-4.24926	-0.420672	2.31707	1.39095	-0.447954	1.50359	0.853951	-0.451435	3.16435	0.500556	1.51221	1.28292	4.48734	0.516158
QRga.ubo-7A.2	128-130-133	IWA2752	C/T	C	7.1	+11.8	-1.88485	3.24618	2.30654	1.14235	0.191483	-0.257097	2.17968	1.05618	0.11191	-0.824068	-0.00102007	0.855201	0.893542	0.397262	0.659133	0.557168	-0.517233	3.45993	0.54215	-0.0700498	-0.733131	-0.0312482	2.37778	-2.22217	1.96649	-1.47966	-0.769397	-1.20113
QRga.ubo-6A.1	70-72-75	IWB50963	A/G	G	5.2	+11.9	-4.24196	1.26042	-2.56796	-2.20066	-1.65744	-0.555605	0.440387	-0.935975	-0.80165	-0.382397	0.0613041	-2.152	0.613804	-0.768433	2.59807	-0.508271	-1.40065	-0.253996	-0.907435	-1.16517	-1.66577	-1.20506	-4.95737	-2.4521	-5.43472	-1.85897	-2.5242	-6.57015
QRga.ubo-6A.2	119-122-123	IWB71119	A/G	G	8.8	+10.6	3.85827	-1.85152	1.34398	0.741028	1.0202	0.524729	1.45533	-0.535179	0.0284893	0.500378	0.0474174	0.397947	-0.163763	1.54647	-0.773051	2.99445	0.991833	2.3533	0.948782	1.50008	2.14637	2.04363	1.93686	1.34736	1.95912	2.75979	0.5221	2.01416
QRga.ubo-7A.5	177-180-183	IWB3169	C/T	C	7.2	+10.4	1.90047	-1.25679	1.69929	0.132347	-0.360757	-1.31355	-2.35995	-1.641	0.899705	-1.45614	-0.00834136	-0.337442	0.406417	-0.39703	-0.799447	1.61978	-1.20643	0.876491	0.389024	-0.100782	-1.66965	-2.60836	0.386634	-2.89991	1.57943	0.0148039	-0.684464	-4.06197
QRga.ubo-2A.3	208-211-213	IWB20424	A/G	A	7.5	+9.5	-1.11769	-0.245362	3.23975	4.12917	2.17938	0.0564454	0.681939	-0.835479	0.14078	0.281523	-0.00487416	-1.36659	-1.53645	2.48065	0.175471	2.16281	-0.258441	0.0961261	0.239419	0.916742	1.39516	-0.899868	0.304825	-0.592936	-1.102	0.349822	0.280128	-3.22291
QRga.ubo-2B.2	70-72-75	IWB73449	A/G	A	6.2	+8.2	-2.39579	-2.72583	2.15968	1.41405	0.726155	0.501775	-1.23593	-0.276591	-0.297179	-0.0963821	0.0558815	0.0196321	0.763088	1.31835	0.0782607	-2.19953	2.01755	0.712084	0.0795782	0.672781	1.57904	-0.659409	1.12933	-1.06859	0.382921	0.726645	0.391854	-0.548906
QRga.ubo-3A	171-173-176	IWB70610	A/G	G	5.5	+6.9	-3.00184	0.326375	-0.744159	-1.50793	-0.494619	-0.474933	0.85802	-1.25875	0.15408	-0.400812	0.00699407	0.466565	0.467737	0.465262	0.373445	-1.46914	-0.0420051	1.88364	0.305797	0.934336	0.163077	1.33076	0.306001	1.27272	0.678174	-1.87864	-0.415578	0.813214
QRga.ubo-7A.4	145-147-150	IWB56095	C/T	T	5.3	+7.2	-3.27741	-3.21034	-1.25866	-1.87346	-1.30174	-1.64051	-2.11847	-0.864072	-0.2013	-0.572518	-0.045088	-0.826172	-0.993391	-0.672422	-1.31645	0.835664	-1.90031	0.201451	-0.158548	-0.19782	-1.01172	-0.972706	-2.098	-1.55883	-2.33822	-1.89284	-1.89816	-1.70139
Environments	Location	Management	Year					allelic effect higher than 0.5% of the environmental mean
P1r04	Cadriano (Italy)	rainfed	2004
P2r04	Cerignola (Italy)	rainfed	2004					allelic effect lower than -0.5% of the environmental mean
P2r05	Cerignola (Italy)	rainfed	2005
P3r04	Gimenelles (Spain)	rainfed	2004					allelic effect comprised between -0.5 and +0.5% of the environmental mean
P4r05	Granada (Spain)	irrigated (supplemental)	2005
P5i04	Sidi el Aydi (Morocco)	irrigated (supplemental)	2004
P5r04	Sidi el Aydi (Morocco)	rainfed	2004
P6i05	Kef (Tunisia)	irrigated (supplemental)	2005
P6r05	Kef (Tunisia)	rainfed	2005
P7i05	Tel Hadja (Syria)	irrigated (supplemental)	2005
P7r05	Tel Hadja (Syria)	rainfed	2005
P8i04	Rayack (Lebanon)	irrigated (supplemental)	2004
P8i05	Rayack (Lebanon)	irrigated (supplemental)	2005
P8r04	Rayack (Lebanon)	rainfed	2004
P8r05	Rayack (Lebanon)	rainfed	2005
